# Supplementary material for: Microsatellite instability-related prognostic risk score (MSI-pRS) defines a subset of lung squamous cell carcinoma (LUSC) patients with genomic instability and poor clinical outcome
Source: Front Genet. 2023 Feb 17;14:1061002. doi: 10.3389/fgene.2023.1061002 (PMC9981642; doi:10.3389/fgene.2023.1061002)
Supplement: Supplementary file 2 [file Table2.XLSX]

## Sheet: Table S2
Table S2 DNA methylation regulated MSI related genes
ENSG	Chromosome	Start	End	Symbol	Gene_type	Length	LogFC limma	P.val limma	P.adj limma	LogFC DeSeq	P.val DeSeq	P.adj DeSeq
ENSG00000160182	chr21	42362282	42366535	TFF1	protein_coding	492	-1.48272	1.65081e-09	4.7225e-08	-1.80986	1.69322e-14	2.63311e-12
ENSG00000124875	chr4	73836640	73849064	CXCL6	protein_coding	2319	-1.3536	1.42572e-07	1.45876e-06	-0.837218	9.16974e-05	0.000630229
ENSG00000156413	chr19	5830408	5839722	FUT6	protein_coding	4542	-1.31149	5.15109e-08	6.62435e-07	-1.28052	1.11716e-09	3.68994e-08
ENSG00000012223	chr3	46435645	46485234	LTF	protein_coding	3989	-1.29231	7.13151e-06	3.45903e-05	-1.51841	1.23061e-13	1.49038e-11
ENSG00000196754	chr1	153561108	153567890	S100A2	protein_coding	1546	-1.28703	8.44558e-08	9.56654e-07	-0.652858	0.000187325	0.00115785
ENSG00000161055	chr5	180590105	180591499	SCGB3A1	protein_coding	803	-1.2469	9.73675e-06	4.36752e-05	-1.51994	2.45147e-12	1.99543e-10
ENSG00000198488	chr11	77034398	77041973	B3GNT6	protein_coding	2626	-1.22091	5.2999e-07	4.24522e-06	-1.47033	4.5124e-10	1.70617e-08
ENSG00000165474	chr13	20187463	20192938	GJB2	protein_coding	2474	-1.2126	3.46599e-09	8.48639e-08	-1.05378	2.28352e-10	9.50658e-09
ENSG00000157765	chr4	25648011	25678748	SLC34A2	protein_coding	5045	-1.18878	3.49167e-05	0.000120627	-1.17024	1.93083e-09	5.92686e-08
ENSG00000163220	chr1	153357854	153361023	S100A9	protein_coding	573	-1.15353	1.66599e-06	1.08116e-05	-0.796267	7.22605e-05	0.000513813
ENSG00000248485	chr1	161258745	161285450	PCP4L1	protein_coding	1406	-1.13996	8.3567e-08	9.48502e-07	-1.01862	1.19594e-08	2.88888e-07
ENSG00000229415	chr14	36473288	36513829	SFTA3	protein_coding	3189	-1.1234	0.000307642	0.000700628	-0.751288	0.000860744	0.00419416
ENSG00000214814	chr8	123851987	124120061	FER1L6	protein_coding	6051	-1.10559	8.66142e-06	4.01692e-05	-0.86551	3.53718e-05	0.000280849
ENSG00000169851	chr4	30720415	31146805	PCDH7	protein_coding	12249	-1.1001	1.25235e-11	1.03263e-09	-0.872361	3.15899e-10	1.26379e-08
ENSG00000124882	chr4	74365145	74388749	EREG	protein_coding	5713	-1.03807	4.78552e-05	0.00015521	-1.15032	8.27403e-07	1.09642e-05
ENSG00000139209	chr12	46764761	46832408	SLC38A4	protein_coding	4145	-0.962051	3.08397e-07	2.76227e-06	-0.88906	3.51144e-07	5.29577e-06
ENSG00000155761	chr1	117953590	118185228	SPAG17	protein_coding	9828	-0.959683	4.21321e-09	9.68175e-08	-0.612523	1.08203e-05	0.000101252
ENSG00000134121	chr3	196763	409417	CHL1	protein_coding	11694	-0.910127	2.27163e-06	1.38596e-05	-0.62139	6.57247e-05	0.000473033
ENSG00000066405	chr3	137998735	138033655	CLDN18	protein_coding	3715	-0.878372	0.000548346	0.00109846	-0.841975	0.000115094	0.000764605
ENSG00000124107	chr20	45252239	45254564	SLPI	protein_coding	596	-0.872999	3.26835e-06	1.8344e-05	-0.76919	6.83402e-07	9.30892e-06
ENSG00000188015	chr1	153547329	153549258	S100A3	protein_coding	841	-0.850405	5.6017e-12	5.14897e-10	-0.808715	4.12476e-12	3.11384e-10
ENSG00000091137	chr7	107660828	107717809	SLC26A4	protein_coding	5607	-0.836345	4.33616e-06	2.30017e-05	-1.05305	8.49109e-10	2.91292e-08
ENSG00000182795	chr1	207018522	207032756	C1orf116	protein_coding	5501	-0.827233	1.84782e-10	8.2886e-09	-0.699374	3.58035e-10	1.40287e-08
ENSG00000113361	chr5	31193686	31329146	CDH6	protein_coding	12443	-0.821598	7.54898e-08	8.91097e-07	-0.992087	1.69931e-09	5.35603e-08
ENSG00000152760	chr1	66752459	66779047	TCTEX1D1	protein_coding	3360	-0.817231	1.98272e-10	8.75365e-09	-1.05466	1.35491e-16	3.89571e-14
ENSG00000197057	chr4	36281616	36347511	DTHD1	protein_coding	7379	-0.811495	3.68731e-06	2.01902e-05	-1.06963	1.28788e-11	8.26185e-10
ENSG00000062038	chr16	68636189	68722616	CDH3	protein_coding	6348	-0.806033	3.18844e-08	4.6315e-07	-0.69612	9.85078e-09	2.44836e-07
ENSG00000145423	chr4	153780591	153789083	SFRP2	protein_coding	1996	-0.790134	1.42297e-06	9.53235e-06	-0.720521	6.786e-08	1.30076e-06
ENSG00000002587	chr4	11393150	11429564	HS3ST1	protein_coding	7545	-0.785806	3.98538e-09	9.29843e-08	-0.858407	1.3131e-11	8.36989e-10
ENSG00000198643	chr3	58633946	58666834	FAM3D	protein_coding	1626	-0.785254	0.000175262	0.00044486	-0.585241	0.00219879	0.00917964
ENSG00000166106	chr11	130448974	130476641	ADAMTS15	protein_coding	5673	-0.782842	7.97236e-06	3.76271e-05	-0.602637	0.000164394	0.00103565
ENSG00000139211	chr12	47075707	47079951	AMIGO2	protein_coding	3956	-0.778721	3.30408e-08	4.76246e-07	-0.615703	3.99833e-06	4.27037e-05
ENSG00000132554	chr8	99960936	100131268	RGS22	protein_coding	6466	-0.773753	5.0409e-06	2.60021e-05	-0.957656	2.16393e-09	6.55178e-08
ENSG00000058335	chr15	78959906	79090780	RASGRF1	protein_coding	9977	-0.773238	3.70677e-05	0.000126237	-0.676082	5.84588e-05	0.000429242
ENSG00000013588	chr12	12891559	12917937	GPRC5A	protein_coding	7663	-0.772217	3.9136e-06	2.11606e-05	-0.558431	4.6587e-05	0.00035431
ENSG00000145536	chr5	5140330	5320304	ADAMTS16	protein_coding	5863	-0.769888	4.61049e-05	0.000150472	-0.73165	4.23005e-06	4.48192e-05
ENSG00000127954	chr7	88270892	88306891	STEAP4	protein_coding	11245	-0.768762	1.18466e-05	5.0744e-05	-0.632062	8.37473e-05	0.000582297
ENSG00000119535	chr1	36466043	36483278	CSF3R	protein_coding	8429	-0.760784	2.73962e-08	4.07751e-07	-0.890382	1.12519e-12	1.01741e-10
ENSG00000001626	chr7	117287120	117715971	CFTR	protein_coding	10135	-0.758846	0.000247579	0.000583758	-0.544449	0.000892651	0.00432485
ENSG00000162598	chr1	59987269	60073770	C1orf87	protein_coding	4422	-0.75714	0.00373186	0.00517038	-1.44639	9.562e-08	1.75381e-06
ENSG00000184012	chr21	41464305	41531116	TMPRSS2	protein_coding	4818	-0.756381	5.68784e-05	0.000178166	-0.964614	2.48047e-10	1.01886e-08
ENSG00000135218	chr7	80369575	80679277	CD36	protein_coding	10880	-0.755029	1.15104e-07	1.22697e-06	-0.81221	1.82381e-09	5.65918e-08
ENSG00000145040	chr3	48561718	48563781	UCN2	protein_coding	1629	-0.752773	3.20467e-05	0.000113295	-0.721791	1.26112e-06	1.57544e-05
ENSG00000108950	chr17	68535113	68601367	FAM20A	protein_coding	6181	-0.749489	2.61204e-11	1.80811e-09	-0.770809	7.44454e-14	9.69148e-12
ENSG00000136689	chr2	113107214	113134016	IL1RN	protein_coding	3256	-0.742574	4.55954e-06	2.40502e-05	-0.502142	0.00037983	0.00211425
ENSG00000186832	chr17	41609778	41615899	KRT16	protein_coding	2477	-0.731169	0.00700047	0.00862863	-0.647324	0.000818849	0.00402189
ENSG00000107249	chr9	3824127	4348392	GLIS3	protein_coding	12613	-0.727179	5.04866e-11	3.01147e-09	-0.582386	6.24017e-09	1.65053e-07
ENSG00000222047	chr10	73909969	73922777	C10orf55	lncRNA	2513	-0.726457	2.02503e-08	3.20744e-07	-0.547129	5.25632e-06	5.41149e-05
ENSG00000119714	chr14	91232532	91253925	GPR68	protein_coding	3474	-0.725413	2.31469e-09	6.06548e-08	-0.577373	4.62521e-07	6.69266e-06
ENSG00000178726	chr20	23045633	23049672	THBD	protein_coding	4040	-0.723396	2.67355e-06	1.5697e-05	-0.445359	0.00116492	0.00540356
ENSG00000275410	chr17	37686431	37745105	HNF1B	protein_coding	5821	-0.720486	0.00190296	0.00299547	-0.589885	0.00304118	0.0120079
ENSG00000084636	chr1	31652263	31704319	COL16A1	protein_coding	9253	-0.72005	5.78762e-08	7.29241e-07	-0.532976	1.09773e-05	0.000102504
ENSG00000163874	chr1	37474580	37484377	ZC3H12A	protein_coding	3091	-0.717488	1.47828e-10	7.06765e-09	-0.606199	5.65242e-09	1.51818e-07
ENSG00000187583	chr1	966482	975865	PLEKHN1	protein_coding	3451	-0.717224	1.48666e-08	2.55696e-07	-0.582664	2.68591e-07	4.20467e-06
ENSG00000174156	chr6	52896639	52909698	GSTA3	protein_coding	915	-0.711558	0.000484024	0.00100034	-0.700626	0.000857619	0.0041825
ENSG00000153064	chr4	101411286	102074812	BANK1	protein_coding	6625	-0.710972	2.79085e-09	7.11287e-08	-0.873947	4.62173e-15	8.55148e-13
ENSG00000176971	chr11	26994112	26997087	FIBIN	protein_coding	2976	-0.708914	4.28477e-07	3.6346e-06	-0.690434	5.65804e-08	1.10739e-06
ENSG00000150594	chr10	111077029	111080907	ADRA2A	protein_coding	3879	-0.702134	6.03488e-06	3.02121e-05	-0.483237	0.00102165	0.00483438
ENSG00000077238	chr16	27313668	27364778	IL4R	protein_coding	5884	-0.701284	9.40119e-13	1.17139e-10	-0.601032	1.51363e-11	9.43741e-10
ENSG00000188505	chr19	39196964	39201884	NCCRP1	protein_coding	1975	-0.692727	0.00296475	0.00431888	-0.517823	0.00698103	0.0238424
ENSG00000159713	chr16	67389809	67393518	TPPP3	protein_coding	2601	-0.687922	5.59585e-07	4.41915e-06	-0.77489	5.53935e-09	1.49484e-07
ENSG00000168621	chr5	37812677	37840041	GDNF	protein_coding	4628	-0.686092	0.000822883	0.00151823	-0.844285	3.3097e-06	3.64195e-05
ENSG00000124749	chr6	56056590	56394094	COL21A1	protein_coding	7510	-0.679065	0.00126545	0.00214167	-0.456348	0.0141028	0.042169
ENSG00000087245	chr16	55389700	55506691	MMP2	protein_coding	6692	-0.678277	4.74043e-07	3.96119e-06	-0.630373	5.137e-08	1.0199e-06
ENSG00000198865	chr5	42756818	42802439	CCDC152	protein_coding	3493	-0.677533	4.15941e-08	5.59227e-07	-0.601018	9.0967e-07	1.19043e-05
ENSG00000132321	chr2	236324147	236507535	IQCA1	protein_coding	7200	-0.67235	6.59124e-06	3.23901e-05	-0.45944	0.000242262	0.00144425
ENSG00000079337	chr12	47734363	47771040	RAPGEF3	protein_coding	12106	-0.67184	1.83356e-11	1.43521e-09	-0.738214	3.60513e-14	5.15532e-12
ENSG00000188488	chr14	94561442	94593118	SERPINA5	protein_coding	5685	-0.66922	0.000214858	0.000524243	-0.601999	0.000324896	0.00185395
ENSG00000156049	chr9	77423079	77648322	GNA14	protein_coding	2843	-0.669045	4.34113e-07	3.6713e-06	-0.534081	3.31095e-05	0.000265447
ENSG00000187800	chr1	156893698	156916434	PEAR1	protein_coding	5530	-0.668573	1.10239e-12	1.34372e-10	-0.689506	8.55544e-14	1.09592e-11
ENSG00000170209	chr11	113387779	113400416	ANKK1	protein_coding	2608	-0.663045	2.51852e-06	1.50387e-05	-0.589492	1.8809e-06	2.23191e-05
ENSG00000154556	chr4	185585444	185956652	SORBS2	protein_coding	17369	-0.66205	2.12606e-06	1.31722e-05	-0.626298	9.12869e-07	1.19423e-05
ENSG00000168306	chr3	58505136	58537283	ACOX2	protein_coding	3823	-0.65393	1.84745e-08	3.00251e-07	-0.676437	3.42128e-10	1.35381e-08
ENSG00000118526	chr6	133889113	133895553	TCF21	protein_coding	3679	-0.651068	9.97553e-06	4.4437e-05	-0.798109	2.23111e-09	6.71451e-08
ENSG00000171992	chr5	150601080	150659207	SYNPO	protein_coding	10243	-0.649044	6.6653e-11	3.77498e-09	-0.669768	1.45912e-13	1.73042e-11
ENSG00000211448	chr14	80197526	80387757	DIO2	protein_coding	7393	-0.647761	7.09096e-05	0.000212275	-0.817374	7.14127e-09	1.8521e-07
ENSG00000162105	chr11	70467856	71252577	SHANK2	protein_coding	20208	-0.646367	0.000105973	0.000294925	-0.366033	0.00986272	0.0316021
ENSG00000173530	chr8	23135588	23164027	TNFRSF10D	protein_coding	3535	-0.646062	5.01624e-06	2.59463e-05	-0.427541	0.00097007	0.00463145
ENSG00000081853	chr5	141338760	141512975	PCDHGA2	protein_coding	79557	-0.645477	6.48485e-08	7.90446e-07	-0.498924	2.87107e-05	0.000234174
ENSG00000127129	chr1	41478775	41484683	EDN2	protein_coding	1649	-0.644676	0.00651674	0.00813613	-0.59466	0.0025366	0.0103173
ENSG00000112981	chr5	138115175	138139443	NME5	protein_coding	2490	-0.639485	0.000445212	0.000933895	-1.09006	1.02639e-11	6.87113e-10
ENSG00000151617	chr4	147480917	147544954	EDNRA	protein_coding	13005	-0.638754	4.29996e-08	5.69973e-07	-0.680371	1.417e-10	6.33467e-09
ENSG00000105650	chr19	18208652	18248200	PDE4C	protein_coding	7441	-0.637671	5.05993e-06	2.60763e-05	-0.60173	7.70103e-06	7.54917e-05
ENSG00000117152	chr1	163068775	163076802	RGS4	protein_coding	4836	-0.637608	4.32786e-06	2.29795e-05	-0.526641	6.80508e-05	0.000487667
ENSG00000149596	chr20	44106590	44187188	JPH2	protein_coding	10658	-0.636784	3.31277e-06	1.85192e-05	-0.573758	1.46834e-05	0.000131566
ENSG00000240583	chr7	30911853	30925517	AQP1	protein_coding	3277	-0.634865	9.71958e-07	6.92474e-06	-0.751646	1.03344e-10	4.8194e-09
ENSG00000137501	chr11	85694224	85811159	SYTL2	protein_coding	11258	-0.631963	9.95155e-10	3.17036e-08	-0.586099	5.15513e-09	1.40061e-07
ENSG00000119938	chr10	91628442	91633071	PPP1R3C	protein_coding	2541	-0.630738	1.36095e-05	5.59445e-05	-0.647042	8.34846e-07	1.10482e-05
ENSG00000168916	chr5	124636913	124748807	ZNF608	protein_coding	7480	-0.628758	3.47394e-07	3.04826e-06	-0.475082	1.12605e-05	0.000104782
ENSG00000173546	chr15	75674322	75712848	CSPG4	protein_coding	8290	-0.621992	7.55537e-05	0.000223906	-0.48333	0.00231852	0.00957746
ENSG00000162877	chr1	205828025	205850132	PM20D1	protein_coding	2611	-0.61669	1.50988e-06	1.00069e-05	-0.696429	4.72409e-08	9.51148e-07
ENSG00000197249	chr14	94376747	94390693	SERPINA1	protein_coding	4902	-0.616666	0.000442822	0.000930623	-0.868122	5.75141e-09	1.53959e-07
ENSG00000120899	chr8	27311482	27459391	PTK2B	protein_coding	7925	-0.615245	8.54591e-14	1.7747e-11	-0.568047	2.0223e-13	2.29509e-11
ENSG00000183671	chr2	206175316	206218047	GPR1	protein_coding	2834	-0.61247	0.000140693	0.000369664	-0.955979	7.71093e-11	3.77666e-09
ENSG00000150782	chr11	112143253	112164096	IL18	protein_coding	2605	-0.609893	4.95325e-08	6.39928e-07	-0.484793	1.57245e-06	1.91483e-05
ENSG00000165309	chr10	22928024	23038523	ARMC3	protein_coding	7103	-0.607722	0.0103576	0.0118545	-0.99605	1.07546e-06	1.38072e-05
ENSG00000152137	chr12	119171555	119224855	HSPB8	protein_coding	4126	-0.605888	9.40331e-06	4.26286e-05	-0.335696	0.00728428	0.0246987
ENSG00000255690	chr7	28953358	28958330	TRIL	protein_coding	4973	-0.603709	9.76043e-06	4.37114e-05	-0.520324	5.96614e-05	0.000436628
ENSG00000124942	chr11	62433542	62556235	AHNAK	protein_coding	19466	-0.593233	2.3411e-10	1.00973e-08	-0.431264	2.41323e-07	3.84098e-06
ENSG00000124019	chr2	224378698	224402107	FAM124B	protein_coding	3563	-0.591734	6.32898e-08	7.76512e-07	-0.550951	2.15528e-08	4.81405e-07
ENSG00000179593	chr17	8039034	8049134	ALOX15B	protein_coding	3011	-0.589352	0.000336058	0.00074862	-0.523918	0.000777735	0.00385072
ENSG00000106366	chr7	101127104	101139247	SERPINE1	protein_coding	3156	-0.58831	1.5359e-05	6.10333e-05	-0.533984	3.54128e-05	0.000280948
ENSG00000173200	chr3	122577628	122639047	PARP15	protein_coding	5481	-0.587593	1.07685e-05	4.7245e-05	-0.901116	7.52898e-13	7.26819e-11
ENSG00000183439	chr4	164954446	164977668	TRIM61	protein_coding	2686	-0.584435	2.73562e-05	9.88313e-05	-0.535744	8.59616e-05	0.000595621
ENSG00000165379	chr14	41607570	41904549	LRFN5	protein_coding	6465	-0.583186	0.000205564	0.000505526	-0.522324	0.000115288	0.000765256
ENSG00000166510	chr18	54901509	54959461	CCDC68	protein_coding	5133	-0.583049	7.63812e-05	0.000225642	-0.460072	0.00035779	0.00201202
ENSG00000091831	chr6	151656691	152129619	ESR1	protein_coding	14102	-0.582711	0.000191589	0.000477866	-0.401627	0.00685936	0.0234951
ENSG00000187955	chr8	120059780	120373573	COL14A1	protein_coding	10190	-0.581852	0.000167314	0.000427004	-0.432909	0.00503668	0.0181741
ENSG00000184292	chr1	58575433	58577252	TACSTD2	protein_coding	1820	-0.575783	0.000124544	0.000335124	-0.294306	0.0139097	0.041701
ENSG00000111424	chr12	47841537	47943048	VDR	protein_coding	5674	-0.571367	1.83345e-08	2.98841e-07	-0.482234	1.52709e-07	2.61378e-06
ENSG00000053438	chr20	37521206	37523690	NNAT	protein_coding	1329	-0.571293	2.21598e-07	2.10237e-06	-0.495371	1.62302e-07	2.75907e-06
ENSG00000013364	chr16	29820394	29848039	MVP	protein_coding	8891	-0.570394	4.79005e-14	1.07431e-11	-0.587449	1.80545e-17	6.38555e-15
ENSG00000004776	chr19	35754566	35758079	HSPB6	protein_coding	1724	-0.570341	1.70555e-05	6.65484e-05	-0.739272	6.96366e-09	1.81073e-07
ENSG00000151376	chr11	86441108	86672636	ME3	protein_coding	3838	-0.569111	1.98758e-06	1.2424e-05	-0.418176	0.000281995	0.00164122
ENSG00000006534	chr11	68008578	68029282	ALDH3B1	protein_coding	6626	-0.565722	8.73719e-07	6.32121e-06	-0.781643	4.47129e-11	2.39865e-09
ENSG00000129467	chr14	24318349	24335093	ADCY4	protein_coding	8067	-0.565641	8.37029e-12	7.22034e-10	-0.619754	2.37203e-14	3.56394e-12
ENSG00000139926	chr14	51489100	51730727	FRMD6	protein_coding	9737	-0.565345	6.1737e-08	7.69243e-07	-0.561928	4.95845e-10	1.84455e-08
ENSG00000162493	chr1	13583465	13617957	PDPN	protein_coding	3707	-0.56461	0.00013031	0.000347928	-0.598901	4.81181e-06	5.00804e-05
ENSG00000163751	chr3	148865296	148897203	CPA3	protein_coding	1815	-0.562335	0.000479137	0.000992802	-0.549159	3.24396e-05	0.000260809
ENSG00000075275	chr22	46360834	46537620	CELSR1	protein_coding	16477	-0.562218	2.07012e-08	3.26473e-07	-0.526074	3.99294e-09	1.12382e-07
ENSG00000119681	chr14	74498183	74612378	LTBP2	protein_coding	9078	-0.561542	1.35257e-07	1.39409e-06	-0.485374	5.49148e-07	7.74426e-06
ENSG00000178175	chr5	72439903	72507410	ZNF366	protein_coding	6407	-0.559574	7.30594e-06	3.51928e-05	-0.499946	3.16633e-06	3.49863e-05
ENSG00000177191	chr19	41425359	41428730	B3GNT8	protein_coding	1874	-0.557878	8.04894e-07	5.95388e-06	-0.440421	4.28079e-05	0.000329836
ENSG00000197142	chr10	112374018	112428380	ACSL5	protein_coding	4236	-0.547442	7.61629e-05	0.000225257	-0.432842	0.000792419	0.00391662
ENSG00000163879	chr1	37556919	37566857	DNALI1	protein_coding	4456	-0.547115	0.000443341	0.000931016	-0.42407	0.00366455	0.0140076
ENSG00000164879	chr8	85373436	85449040	CA3	protein_coding	2279	-0.545449	0.00170531	0.00274998	-0.493123	0.00229083	0.00947678
ENSG00000140297	chr15	59594875	59640239	GCNT3	protein_coding	6476	-0.544232	0.00521546	0.00676453	-0.546805	0.00290341	0.0115449
ENSG00000060718	chr1	102876467	103108872	COL11A1	protein_coding	9653	-0.543699	0.00710546	0.00872729	-0.627653	0.00015191	0.000969539
ENSG00000162551	chr1	21509397	21578410	ALPL	protein_coding	2980	-0.54204	0.000246382	0.000581914	-0.782202	9.07201e-09	2.28608e-07
ENSG00000169184	chr22	27748277	27801756	MN1	protein_coding	7951	-0.53583	9.21195e-05	0.000263797	-0.474571	8.21062e-05	0.00057248
ENSG00000171056	chr8	10723768	10730511	SOX7	protein_coding	3215	-0.533095	0.000128	0.000342413	-0.407711	0.00108616	0.00509383
ENSG00000104783	chr19	43766533	43781257	KCNN4	protein_coding	3404	-0.532788	0.00058929	0.0011618	-0.741623	1.00803e-06	1.30251e-05
ENSG00000171777	chr19	38409051	38426305	RASGRP4	protein_coding	4183	-0.529503	2.11713e-07	2.02919e-06	-0.546297	7.72015e-09	1.98038e-07
ENSG00000050628	chr1	70852353	71047808	PTGER3	protein_coding	10302	-0.528766	0.000386106	0.000835544	-0.482088	0.000500293	0.00265887
ENSG00000126822	chr14	64704102	64750249	PLEKHG3	protein_coding	11924	-0.528118	1.75891e-09	5.00618e-08	-0.553055	8.69719e-12	5.94174e-10
ENSG00000163297	chr4	79901146	80125454	ANTXR2	protein_coding	10010	-0.525707	6.25991e-08	7.74819e-07	-0.565792	5.17681e-11	2.701e-09
ENSG00000260549	chr16	56617476	56618818	MT1L	transcribed_unprocessed_pseudogene	411	-0.524202	0.00110944	0.0019253	-0.437355	0.00434735	0.0161234
ENSG00000163431	chr1	201896456	201946588	LMOD1	protein_coding	3967	-0.524173	1.78705e-05	6.91035e-05	-0.571532	2.46366e-07	3.90881e-06
ENSG00000163406	chr3	121894401	121944188	SLC15A2	protein_coding	5984	-0.52354	7.72453e-06	3.66115e-05	-0.438242	3.0756e-05	0.0002486
ENSG00000180509	chr21	34446688	34512210	KCNE1	protein_coding	5776	-0.518205	7.8247e-05	0.000230426	-0.696593	4.21361e-08	8.63202e-07
ENSG00000091592	chr17	5499427	5619424	NLRP1	protein_coding	13156	-0.516749	5.23363e-06	2.68393e-05	-0.461241	1.71522e-05	0.000150561
ENSG00000154589	chr8	73991392	74029079	LY96	protein_coding	559	-0.515242	1.38556e-06	9.36004e-06	-0.391442	0.000110358	0.000737921
ENSG00000114812	chr3	42489299	42537573	VIPR1	protein_coding	7384	-0.51501	1.1493e-05	4.9494e-05	-0.473435	1.18031e-05	0.000109119
ENSG00000136002	chr2	130836914	131047263	ARHGEF4	protein_coding	10613	-0.508852	0.00126301	0.00213819	-0.324562	0.0100651	0.0321443
ENSG00000105339	chr8	141117278	141195808	DENND3	protein_coding	14670	-0.508191	8.96665e-09	1.6703e-07	-0.436699	2.51939e-06	2.87932e-05
ENSG00000162576	chr1	1352689	1361777	MXRA8	protein_coding	3622	-0.505887	5.51379e-06	2.80543e-05	-0.549932	7.86639e-08	1.47323e-06
ENSG00000138311	chr10	62374192	62480288	ZNF365	protein_coding	4960	-0.505024	0.000196304	0.000486595	-0.538317	1.16763e-05	0.000108172
ENSG00000130037	chr12	5043879	5046788	KCNA5	protein_coding	2910	-0.499962	0.00299195	0.00434495	-0.697193	1.43331e-05	0.00012893
ENSG00000182853	chr17	4785285	4786433	VMO1	protein_coding	803	-0.49886	5.67273e-05	0.000177991	-0.535452	4.52582e-06	4.75371e-05
ENSG00000166482	chr17	19383442	19387190	MFAP4	protein_coding	2102	-0.49874	0.000953913	0.00170772	-0.527661	8.1283e-05	0.00056783
ENSG00000266714	chr17	75588058	75626849	MYO15B	protein_coding	13109	-0.498056	2.51968e-05	9.25204e-05	-0.55164	8.43485e-07	1.11404e-05
ENSG00000179909	chr19	57697367	57709194	ZNF154	protein_coding	5713	-0.497653	1.30245e-06	8.86268e-06	-0.476481	4.17895e-06	4.43837e-05
ENSG00000168071	chr11	64340204	64357534	CCDC88B	protein_coding	8350	-0.496333	3.36414e-07	2.97051e-06	-0.638069	6.62985e-12	4.78283e-10
ENSG00000129566	chr14	20365667	20413501	TEP1	protein_coding	11400	-0.495966	2.87814e-15	1.00861e-12	-0.483891	1.01743e-15	2.28441e-13
ENSG00000186340	chr6	169215780	169254044	THBS2	protein_coding	6412	-0.495152	0.000484503	0.0010007	-0.503735	4.62438e-05	0.000352034
ENSG00000113140	chr5	151661096	151686975	SPARC	protein_coding	4641	-0.494133	1.54218e-05	6.12327e-05	-0.555738	7.76642e-08	1.4585e-06
ENSG00000170891	chr4	5014586	5019458	CYTL1	protein_coding	989	-0.493213	0.00175171	0.00280544	-0.58279	2.70275e-05	0.000222488
ENSG00000125735	chr19	6661253	6670588	TNFSF14	protein_coding	4780	-0.491126	2.72401e-05	9.85656e-05	-0.71229	1.88188e-11	1.15002e-09
ENSG00000066056	chr1	43300982	43323108	TIE1	protein_coding	6705	-0.490635	3.97113e-08	5.39132e-07	-0.539602	1.54535e-10	6.832e-09
ENSG00000180353	chr3	121631399	121660927	HCLS1	protein_coding	5526	-0.490201	2.64425e-05	9.64762e-05	-0.443035	2.48542e-05	0.000207245
ENSG00000171604	chr5	139647299	139683882	CXXC5	protein_coding	3795	-0.489975	1.23093e-05	5.20355e-05	-0.410388	0.000113252	0.000754244
ENSG00000257108	chr16	567005	569495	NHLRC4	protein_coding	2406	-0.48865	4.18866e-05	0.000139299	-0.822041	3.35848e-12	2.62158e-10
ENSG00000159339	chr1	17308195	17364004	PADI4	protein_coding	2971	-0.486452	0.000507518	0.0010342	-0.333642	0.0142548	0.0425345
ENSG00000152784	chr4	80183879	80204329	PRDM8	protein_coding	4589	-0.483215	5.45835e-05	0.000173048	-0.57823	1.77182e-07	2.95669e-06
ENSG00000055813	chr2	56183990	56386172	CCDC85A	protein_coding	4114	-0.482713	0.000921942	0.00165896	-0.376154	0.0058301	0.0205454
ENSG00000169314	chr22	23762990	23765863	C22orf15	protein_coding	2119	-0.482142	0.000667268	0.00127474	-0.982356	7.61127e-11	3.7416e-09
ENSG00000167261	chr16	67987394	68000586	DPEP2	protein_coding	3498	-0.480971	2.71025e-05	9.82313e-05	-0.538399	6.49567e-07	8.9273e-06
ENSG00000081818	chr5	141121818	141125623	PCDHB4	protein_coding	3806	-0.479702	0.000416061	0.000887355	-0.531526	5.23012e-05	0.000391053
ENSG00000181031	chr17	212389	386254	RPH3AL	protein_coding	6066	-0.479537	0.000164892	0.000421976	-0.428389	0.0002719	0.0015915
ENSG00000265972	chr1	145992435	145996579	TXNIP	protein_coding	3604	-0.479036	2.68152e-06	1.57273e-05	-0.504105	4.26386e-08	8.72552e-07
ENSG00000182557	chr17	4433940	4488208	SPNS3	protein_coding	2432	-0.477615	9.90439e-05	0.000280243	-0.591356	1.47782e-07	2.54033e-06
ENSG00000148841	chr10	104309698	104338465	ITPRIP	protein_coding	7296	-0.476541	4.58756e-09	1.02073e-07	-0.442939	4.40752e-09	1.22242e-07
ENSG00000164465	chr6	117453817	117569858	DCBLD1	protein_coding	6819	-0.474005	1.38819e-08	2.42479e-07	-0.497029	4.76722e-09	1.30498e-07
ENSG00000166342	chr18	72742314	72868146	NETO1	protein_coding	8963	-0.473694	0.0173192	0.0180332	-0.666276	4.33359e-05	0.000333079
ENSG00000137877	chr15	41848146	41894053	SPTBN5	protein_coding	12486	-0.473688	5.99368e-05	0.00018598	-0.321848	0.00491123	0.0178195
ENSG00000095303	chr9	122370530	122395703	PTGS1	protein_coding	6005	-0.473424	6.42955e-05	0.000196782	-0.547769	7.0323e-07	9.53691e-06
ENSG00000120156	chr9	27109141	27230174	TEK	protein_coding	5219	-0.472994	6.24133e-06	3.09418e-05	-0.521942	1.79124e-07	2.98535e-06
ENSG00000149201	chr11	86374736	86423109	CCDC81	protein_coding	4544	-0.472971	8.70373e-08	9.7752e-07	-0.502084	5.27397e-08	1.0445e-06
ENSG00000119508	chr9	99821855	99866891	NR4A3	protein_coding	6314	-0.469699	0.00108165	0.001887	-0.812367	1.96659e-08	4.443e-07
ENSG00000028277	chr19	42086110	42196585	POU2F2	protein_coding	9141	-0.469334	2.6183e-05	9.57029e-05	-0.610615	1.15059e-08	2.80051e-07
ENSG00000144655	chr3	39141855	39154562	CSRNP1	protein_coding	3230	-0.468908	2.74329e-08	4.07751e-07	-0.586636	1.70144e-12	1.4468e-10
ENSG00000128815	chr10	48684876	48982956	WDFY4	protein_coding	13951	-0.465175	0.000549172	0.0010997	-0.682734	1.86322e-08	4.2334e-07
ENSG00000163815	chr3	45001548	45036071	CLEC3B	protein_coding	3762	-0.464871	0.000160884	0.000413706	-0.702741	5.86852e-09	1.56779e-07
ENSG00000103313	chr16	3242027	3256633	MEFV	protein_coding	4826	-0.464631	0.000111848	0.000307568	-0.411938	0.000309642	0.00178009
ENSG00000112303	chr6	132743870	132763459	VNN2	protein_coding	2595	-0.462161	0.00397324	0.00543232	-0.534233	0.000228703	0.00137594
ENSG00000118473	chr1	66533383	66751139	SGIP1	protein_coding	13398	-0.46106	1.33533e-05	5.51745e-05	-0.531649	4.41038e-08	8.96928e-07
ENSG00000010295	chr12	6538375	6556083	IFFO1	protein_coding	5203	-0.46011	6.41326e-07	4.91917e-06	-0.525746	1.19772e-09	3.93328e-08
ENSG00000106571	chr7	41960949	42237870	GLI3	protein_coding	11101	-0.456014	0.000297384	0.000681141	-0.385937	0.000455816	0.00245845
ENSG00000262576	chr5	141355021	141512975	PCDHGA4	protein_coding	69727	-0.454777	0.000550005	0.00110021	-0.452001	0.000297844	0.00172043
ENSG00000003400	chr2	201182898	201229406	CASP10	protein_coding	7581	-0.454764	1.17217e-07	1.24241e-06	-0.355119	7.00214e-06	6.96311e-05
ENSG00000126785	chr14	63204114	63293508	RHOJ	protein_coding	4082	-0.453087	2.20408e-07	2.09462e-06	-0.510737	8.79994e-10	3.00158e-08
ENSG00000153233	chr12	70638073	70920738	PTPRR	protein_coding	5037	-0.452677	0.00472688	0.00624141	-0.523037	0.000637563	0.003258
ENSG00000172578	chr3	183487551	183555706	KLHL6	protein_coding	10543	-0.451845	0.000202527	0.000499371	-0.633633	8.57046e-09	2.17892e-07
ENSG00000103175	chr16	84294846	84329844	WFDC1	protein_coding	8578	-0.450791	6.08697e-05	0.000188146	-0.354541	0.000678612	0.00342788
ENSG00000205502	chr15	62163535	62165285	C2CD4B	protein_coding	1581	-0.449106	0.00484769	0.00636707	-0.829785	4.94018e-08	9.8769e-07
ENSG00000163637	chr3	64092236	64445476	PRICKLE2	protein_coding	14738	-0.448062	7.55761e-07	5.63787e-06	-0.4679	3.07841e-08	6.55121e-07
ENSG00000075826	chr10	100486646	100519864	SEC31B	protein_coding	7934	-0.447714	0.0001939	0.000482557	-0.433155	9.24429e-05	0.00063437
ENSG00000164400	chr5	132073789	132076170	CSF2	protein_coding	788	-0.44702	0.0121361	0.0135606	-0.62451	0.000314671	0.00180329
ENSG00000133816	chr11	12094008	12359144	MICAL2	protein_coding	20660	-0.446881	4.93251e-05	0.000159037	-0.404065	8.12555e-05	0.000567737
ENSG00000122786	chr7	134744252	134970729	CALD1	protein_coding	9844	-0.443855	8.71469e-07	6.31308e-06	-0.511482	8.23819e-10	2.85557e-08
ENSG00000140859	chr16	57758217	57863053	KIFC3	protein_coding	9771	-0.443252	3.41714e-06	1.90267e-05	-0.414392	4.45749e-06	4.69057e-05
ENSG00000140932	chr16	66579448	66588275	CMTM2	protein_coding	1151	-0.440247	0.000638129	0.00123421	-0.336023	0.0156141	0.0458206
ENSG00000090339	chr19	10271093	10286615	ICAM1	protein_coding	3448	-0.439634	0.000959661	0.00171418	-0.416512	0.00102247	0.0048377
ENSG00000116741	chr1	192809039	192812275	RGS2	protein_coding	2088	-0.439022	5.85879e-06	2.95151e-05	-0.264046	0.00864547	0.0283985
ENSG00000072121	chr14	67727374	67816590	ZFYVE26	protein_coding	16021	-0.438457	1.54635e-15	6.19311e-13	-0.437017	1.1441e-17	4.39663e-15
ENSG00000101335	chr20	36541497	36551447	MYL9	protein_coding	2808	-0.436414	3.64675e-05	0.00012506	-0.474684	1.24987e-06	1.56541e-05
ENSG00000185201	chr11	307631	315272	IFITM2	protein_coding	2128	-0.435838	4.25466e-06	2.27415e-05	-0.447652	4.11753e-07	6.06565e-06
ENSG00000136244	chr7	22725884	22732002	IL6	protein_coding	2069	-0.4329	0.0122595	0.0136577	-0.650682	4.98148e-05	0.000374863
ENSG00000160307	chr21	46598604	46605208	S100B	protein_coding	1806	-0.432083	0.00330595	0.00470231	-0.557885	2.84739e-05	0.000232385
ENSG00000272674	chr5	141181399	141186399	PCDHB16	protein_coding	5001	-0.431468	0.000985541	0.00175303	-0.518314	2.10597e-05	0.000179576
ENSG00000108405	chr17	3896592	3916476	P2RX1	protein_coding	3946	-0.431311	0.00109938	0.00191138	-0.576004	1.53208e-06	1.87194e-05
ENSG00000074660	chr17	1633858	1645744	SCARF1	protein_coding	4958	-0.425473	7.98926e-08	9.27449e-07	-0.44916	8.94189e-09	2.26041e-07
ENSG00000133246	chr19	8490056	8502640	PRAM1	protein_coding	3291	-0.422763	5.20664e-05	0.000165873	-0.502147	6.24485e-07	8.65101e-06
ENSG00000140678	chr16	31355134	31382999	ITGAX	protein_coding	7076	-0.42165	6.07339e-05	0.000187978	-0.498888	3.31322e-07	5.03484e-06
ENSG00000135363	chr11	33858576	33892076	LMO2	protein_coding	2896	-0.42143	2.70762e-05	9.81993e-05	-0.281485	0.00933547	0.0302498
ENSG00000099985	chr22	30262829	30266851	OSM	protein_coding	2125	-0.420314	0.00130066	0.00219267	-0.36684	0.00268149	0.010812
ENSG00000157680	chr7	137381037	137847092	DGKI	protein_coding	15549	-0.419637	0.00360008	0.00502505	-0.637443	1.70095e-05	0.000149472
ENSG00000123360	chr12	54549601	54579239	PDE1B	protein_coding	7367	-0.419162	1.40409e-05	5.72148e-05	-0.487042	4.46384e-08	9.05134e-07
ENSG00000187554	chr1	223109404	223143248	TLR5	protein_coding	7733	-0.417618	1.12391e-05	4.87001e-05	-0.395956	1.52073e-05	0.000135423
ENSG00000173269	chr10	86935540	86969481	MMRN2	protein_coding	10394	-0.414718	7.49033e-06	3.57534e-05	-0.446691	2.34743e-06	2.70835e-05
ENSG00000106991	chr9	127815013	127854658	ENG	protein_coding	4056	-0.414343	6.01361e-07	4.67013e-06	-0.444428	9.42772e-09	2.35935e-07
ENSG00000125910	chr19	3172346	3180332	S1PR4	protein_coding	1663	-0.412833	0.00046852	0.000974764	-0.574049	1.32956e-07	2.3204e-06
ENSG00000112561	chr6	41683978	41736259	TFEB	protein_coding	5648	-0.411996	3.82267e-09	9.05557e-08	-0.450107	1.07356e-11	7.15095e-10
ENSG00000204301	chr6	32194843	32224067	NOTCH4	protein_coding	9748	-0.411078	1.23579e-06	8.48112e-06	-0.434814	3.47599e-07	5.25024e-06
ENSG00000124772	chr6	36740775	36839444	CPNE5	protein_coding	5772	-0.410952	0.000911158	0.00164484	-0.598613	3.01131e-07	4.62174e-06
ENSG00000158467	chr7	129225023	129430211	AHCYL2	protein_coding	6858	-0.410405	5.80305e-07	4.54964e-06	-0.479426	4.24374e-09	1.18688e-07
ENSG00000129465	chr14	24336025	24340022	RIPK3	protein_coding	3229	-0.406413	4.2721e-06	2.28049e-05	-0.384535	1.06205e-06	1.3657e-05
ENSG00000171817	chr19	37551406	37614179	ZNF540	protein_coding	11271	-0.406346	1.59352e-05	6.28331e-05	-0.573582	1.70708e-09	5.37205e-08
ENSG00000127124	chr1	41506365	42035925	HIVEP3	protein_coding	14625	-0.405531	0.00019487	0.000483647	-0.324064	0.00164861	0.0072365
ENSG00000138722	chr4	89879532	89954629	MMRN1	protein_coding	5510	-0.405399	0.00935495	0.0109437	-0.498219	0.0002466	0.00146596
ENSG00000133805	chr11	10308313	10507579	AMPD3	protein_coding	6793	-0.400437	2.16372e-08	3.37e-07	-0.354464	1.43931e-07	2.4816e-06
ENSG00000079308	chr2	217799588	218033982	TNS1	protein_coding	16397	-0.400357	3.44249e-05	0.000119517	-0.406871	3.44718e-06	3.77452e-05
ENSG00000128340	chr22	37225270	37244448	RAC2	protein_coding	2523	-0.399413	0.000431155	0.000911571	-0.379698	0.000101648	0.000688183
ENSG00000109846	chr11	111908564	111923722	CRYAB	protein_coding	4388	-0.397049	0.0147704	0.0158929	-0.389136	0.00893806	0.029144
ENSG00000136205	chr7	47275154	47582558	TNS3	protein_coding	11764	-0.393983	0.000110652	0.000305621	-0.377863	4.75517e-05	0.000360207
ENSG00000120675	chr13	43023203	43114213	DNAJC15	protein_coding	8031	-0.393013	0.000328668	0.00073729	-0.245988	0.0121401	0.037354
ENSG00000085063	chr11	33703010	33736479	CD59	protein_coding	10557	-0.391673	2.21081e-06	1.35921e-05	-0.363837	7.46419e-06	7.35307e-05
ENSG00000172346	chr22	41561010	41577741	CSDC2	protein_coding	3003	-0.39125	0.00570517	0.00728178	-0.552168	1.84005e-05	0.000159972
ENSG00000073849	chr3	186930502	187078553	ST6GAL1	protein_coding	9134	-0.390665	0.00181363	0.0028851	-0.433543	8.88121e-05	0.000613457
ENSG00000122420	chr1	78303884	78540701	PTGFR	protein_coding	6252	-0.390466	0.0143657	0.015517	-0.390552	0.00629789	0.021908
ENSG00000103196	chr16	84819985	84920768	CRISPLD2	protein_coding	8222	-0.387191	0.000472779	0.000982168	-0.429404	3.71074e-05	0.000292339
ENSG00000087266	chr4	2793071	2841098	SH3BP2	protein_coding	13918	-0.387095	1.97174e-09	5.37728e-08	-0.379481	3.47614e-09	9.96611e-08
ENSG00000084110	chr12	95972662	95996365	HAL	protein_coding	5146	-0.385822	0.0202769	0.0204815	-0.57448	0.000762308	0.00378512
ENSG00000258405	chr19	52453553	52516882	ZNF578	protein_coding	11940	-0.383679	0.00652476	0.00814071	-0.464225	0.00205671	0.00869091
ENSG00000132530	chr17	6755447	6775647	XAF1	protein_coding	6615	-0.383154	0.00212761	0.00329181	-0.348701	0.00219389	0.00916495
ENSG00000251562	chr11	65497688	65506516	MALAT1	lncRNA	8829	-0.378917	6.43585e-05	0.000196868	-0.38718	2.16445e-05	0.000183661
ENSG00000116678	chr1	65420652	65641559	LEPR	protein_coding	16865	-0.378773	0.000173249	0.000440948	-0.257038	0.0127621	0.0389143
ENSG00000166825	chr15	89784895	89815401	ANPEP	protein_coding	4865	-0.378412	0.00118184	0.00202492	-0.520082	1.75236e-06	2.10378e-05
ENSG00000198668	chr14	90396502	90408268	CALM1	protein_coding	7833	-0.378289	7.55104e-10	2.53382e-08	-0.36116	1.39597e-09	4.48485e-08
ENSG00000136160	chr13	77895481	77975529	EDNRB	protein_coding	6941	-0.377206	0.00206124	0.00320148	-0.330024	0.00554439	0.0197019
ENSG00000182179	chr3	49805209	49813953	UBA7	protein_coding	4550	-0.37614	9.23668e-05	0.000264337	-0.404493	3.69642e-06	3.99274e-05
ENSG00000245680	chr19	37181579	37218153	ZNF585B	protein_coding	7546	-0.375723	0.000425219	0.000903167	-0.265003	0.00520342	0.0186796
ENSG00000196576	chr22	50274979	50307646	PLXNB2	protein_coding	7276	-0.374646	1.29442e-06	8.82851e-06	-0.310579	1.63623e-05	0.000144516
ENSG00000159840	chr7	143381295	143391111	ZYX	protein_coding	3382	-0.373745	3.51087e-08	4.97107e-07	-0.356465	1.959e-08	4.42985e-07
ENSG00000136859	chr9	127087348	127122635	ANGPTL2	protein_coding	3625	-0.373639	0.00104107	0.00183045	-0.395302	0.000139133	0.0008989
ENSG00000101194	chr20	62952707	62969585	SLC17A9	protein_coding	5461	-0.372059	0.00134647	0.00225497	-0.303733	0.00501287	0.0181094
ENSG00000089723	chr14	94026340	94048930	OTUB2	protein_coding	4241	-0.370077	5.87e-05	0.000182648	-0.470998	1.44164e-07	2.48454e-06
ENSG00000006025	chr17	47807372	47821834	OSBPL7	protein_coding	6572	-0.369696	8.98066e-06	4.12742e-05	-0.319476	8.12309e-05	0.000567665
ENSG00000138792	chr4	110365733	110565285	ENPEP	protein_coding	10061	-0.369083	4.84177e-05	0.000156743	-0.41957	7.29248e-07	9.843e-06
ENSG00000109686	chr4	151102751	151325632	SH3D19	protein_coding	7952	-0.368883	3.19228e-09	7.99067e-08	-0.370968	1.43031e-10	6.37277e-09
ENSG00000095370	chr9	127738317	127778710	SH2D3C	protein_coding	4628	-0.368729	2.26631e-06	1.38423e-05	-0.479595	6.66315e-10	2.37767e-08
ENSG00000162458	chr1	15756607	15786594	FBLIM1	protein_coding	4351	-0.368286	1.23973e-06	8.49775e-06	-0.388342	1.64541e-07	2.78882e-06
ENSG00000070614	chr5	150485818	150558211	NDST1	protein_coding	9510	-0.366117	1.15679e-08	2.05909e-07	-0.372982	8.22424e-10	2.85321e-08
ENSG00000089159	chr12	120210439	120265771	PXN	protein_coding	7460	-0.365732	1.01878e-06	7.23077e-06	-0.318334	2.37916e-05	0.000199844
ENSG00000132274	chr11	5689697	5737089	TRIM22	protein_coding	9264	-0.365665	0.00036183	0.000793732	-0.348648	0.00015571	0.000989207
ENSG00000132334	chr10	127907061	128085855	PTPRE	protein_coding	11606	-0.362711	1.23409e-05	5.20657e-05	-0.353193	6.17442e-06	6.22834e-05
ENSG00000076641	chr8	80967810	81112068	PAG1	protein_coding	11023	-0.360954	8.26672e-05	0.000241214	-0.348628	5.86783e-05	0.000430458
ENSG00000248905	chr15	32765544	33194714	FMN1	protein_coding	21093	-0.360771	0.00170433	0.0027492	-0.320677	0.00164199	0.00721218
ENSG00000145949	chr6	2663629	2750922	MYLK4	protein_coding	6015	-0.360105	6.45117e-05	0.000197228	-0.27862	0.00166672	0.00729916
ENSG00000136286	chr7	44962662	44979088	MYO1G	protein_coding	8717	-0.359157	0.00144361	0.0023849	-0.435931	5.81853e-05	0.000427705
ENSG00000179403	chr1	1434861	1442882	VWA1	protein_coding	5065	-0.357569	7.51949e-05	0.000223078	-0.356847	5.75785e-05	0.000424572
ENSG00000100100	chr22	31281594	31292534	PIK3IP1	protein_coding	3804	-0.356326	4.94344e-05	0.000159139	-0.325505	5.66967e-05	0.000418843
ENSG00000166289	chr19	29665459	29675477	PLEKHF1	protein_coding	2298	-0.355694	0.00607401	0.00767196	-0.375272	0.00189863	0.00813208
ENSG00000137841	chr15	40278176	40307935	PLCB2	protein_coding	8934	-0.355615	0.000137285	0.000363624	-0.496614	3.20797e-08	6.78e-07
ENSG00000125637	chr2	113157325	113209396	PSD4	protein_coding	13442	-0.354015	6.57174e-09	1.33024e-07	-0.306957	1.31965e-07	2.30411e-06
ENSG00000007312	chr17	63928740	63932336	CD79B	protein_coding	2062	-0.351975	0.0209701	0.0210829	-0.440693	0.00101132	0.00479232
ENSG00000104894	chr19	49335171	49343335	CD37	protein_coding	4161	-0.350233	0.00177088	0.00283129	-0.533138	1.24229e-06	1.55836e-05
ENSG00000198771	chr1	167630093	167708696	RCSD1	protein_coding	8165	-0.350214	0.0020893	0.00323879	-0.474551	7.52763e-06	7.40461e-05
ENSG00000120913	chr8	22578279	22598025	PDLIM2	protein_coding	12388	-0.349386	1.69798e-06	1.09811e-05	-0.378221	4.49229e-08	9.09057e-07
ENSG00000009790	chr1	209756032	209782320	TRAF3IP3	protein_coding	7750	-0.344516	0.0024253	0.00365359	-0.493394	4.37538e-06	4.61632e-05
ENSG00000105851	chr7	106865278	106908980	PIK3CG	protein_coding	7765	-0.340454	0.0170974	0.017872	-0.400342	0.00116944	0.00542015
ENSG00000162944	chr2	197568224	197676045	RFTN2	protein_coding	5776	-0.34008	3.79745e-05	0.000128966	-0.303404	0.000185096	0.00114637
ENSG00000204257	chr6	32948613	32969094	HLA-DMA	protein_coding	2534	-0.33985	0.00269079	0.00398258	-0.3572	0.000540486	0.00283404
ENSG00000101445	chr20	38805697	38923024	PPP1R16B	protein_coding	6713	-0.338892	0.00747677	0.00909376	-0.584285	5.08883e-07	7.25581e-06
ENSG00000076067	chr12	56521820	56596193	RBMS2	protein_coding	9018	-0.338432	2.05494e-06	1.28165e-05	-0.345792	1.69607e-07	2.85487e-06
ENSG00000000938	chr1	27612064	27635185	FGR	protein_coding	3382	-0.337872	0.00130148	0.00219279	-0.41311	2.48907e-05	0.000207462
ENSG00000125503	chr19	55090914	55117637	PPP1R12C	protein_coding	7803	-0.337849	1.33877e-08	2.34578e-07	-0.362321	8.42945e-10	2.90221e-08
ENSG00000185905	chr16	29742463	29745990	C16orf54	protein_coding	2569	-0.337068	0.0127986	0.0141311	-0.5915	6.12126e-07	8.50078e-06
ENSG00000138964	chr22	44172956	44219533	PARVG	protein_coding	8621	-0.336098	0.00124918	0.00211933	-0.432075	1.03892e-05	9.76979e-05
ENSG00000102908	chr16	69565094	69704666	NFAT5	protein_coding	16832	-0.335442	2.35075e-07	2.21523e-06	-0.304655	8.86862e-07	1.1644e-05
ENSG00000161940	chr17	7023050	7030290	BCL6B	protein_coding	4345	-0.332444	7.87878e-05	0.000231775	-0.371493	3.09571e-06	3.43104e-05
ENSG00000072818	chr17	7336529	7351477	ACAP1	protein_coding	7420	-0.331792	0.000183253	0.00046159	-0.55319	1.1837e-09	3.89044e-08
ENSG00000131378	chr3	16313574	16514026	RFTN1	protein_coding	4769	-0.331208	0.00110398	0.0019176	-0.265883	0.00799351	0.026669
ENSG00000065357	chr12	55927319	55954027	DGKA	protein_coding	10658	-0.329048	0.000190994	0.000476804	-0.210035	0.00798765	0.0266539
ENSG00000142227	chr19	48321509	48330553	EMP3	protein_coding	1645	-0.327922	0.000281804	0.000651512	-0.282513	0.000986884	0.00469713
ENSG00000185189	chr8	143833583	143840973	NRBP2	protein_coding	4934	-0.326807	0.000116852	0.000318207	-0.275801	0.000951165	0.00455697
ENSG00000189129	chr10	80131682	80145359	PLAC9	protein_coding	1240	-0.326708	0.000986096	0.00175303	-0.42242	1.68626e-05	0.000148541
ENSG00000213654	chr6	32190766	32195523	GPSM3	protein_coding	3314	-0.325401	0.000741651	0.00139592	-0.328618	0.000328794	0.00187227
ENSG00000070882	chr7	24796540	24981634	OSBPL3	protein_coding	8549	-0.325279	4.58046e-06	2.41378e-05	-0.318571	1.16721e-06	1.47951e-05
ENSG00000186815	chr12	113221050	113298585	TPCN1	protein_coding	9391	-0.323902	9.85593e-08	1.08607e-06	-0.305914	2.55619e-07	4.03e-06
ENSG00000205730	chr16	19113932	19121629	ITPRIPL2	protein_coding	7440	-0.323155	2.14435e-05	8.02626e-05	-0.250955	0.000463979	0.0024944
ENSG00000148082	chr9	89005771	89178818	SHC3	protein_coding	11018	-0.322824	0.00556511	0.00713061	-0.313836	0.00463266	0.0169737
ENSG00000100365	chr22	36860988	36878017	NCF4	protein_coding	2239	-0.321501	0.0021446	0.00331353	-0.325181	0.000846955	0.00413857
ENSG00000177599	chr19	11797667	11809622	ZNF491	protein_coding	3449	-0.318373	0.00303028	0.00438413	-0.244679	0.0154056	0.0453054
ENSG00000197043	chr5	151100706	151157785	ANXA6	protein_coding	5478	-0.318202	0.00119452	0.00204322	-0.288217	0.00114359	0.00532193
ENSG00000168300	chr8	51817575	51899186	PCMTD1	protein_coding	7606	-0.317375	3.20987e-10	1.26745e-08	-0.287179	7.33708e-09	1.89795e-07
ENSG00000106100	chr7	30424527	30478784	NOD1	protein_coding	6820	-0.315866	1.78413e-09	5.05233e-08	-0.31772	2.25394e-10	9.42271e-09
ENSG00000110876	chr12	108621895	108633894	SELPLG	protein_coding	2811	-0.315631	0.00354674	0.00497164	-0.39916	4.79355e-05	0.000362839
ENSG00000116717	chr1	67685201	67688334	GADD45A	protein_coding	1925	-0.315507	5.98768e-05	0.000185912	-0.296334	0.000108317	0.000726558
ENSG00000139890	chr14	22883222	22887678	REM2	protein_coding	2240	-0.313965	0.000698813	0.00132732	-0.333509	0.000287071	0.00166469
ENSG00000030582	chr17	44345246	44353106	GRN	protein_coding	3524	-0.31308	5.06448e-07	4.10948e-06	-0.342263	1.16362e-08	2.82364e-07
ENSG00000115165	chr2	157414619	157488961	CYTIP	protein_coding	3384	-0.313067	0.0120733	0.0134985	-0.482438	1.68312e-05	0.000148297
ENSG00000146094	chr5	177501907	177511274	DOK3	protein_coding	4823	-0.312523	0.00094633	0.00169686	-0.402768	7.11403e-06	7.05711e-05
ENSG00000189134	chr6	28259297	28260958	NKAPL	protein_coding	1662	-0.311387	0.0108461	0.0123184	-0.347128	0.00111953	0.00523126
ENSG00000119673	chr14	73567620	73575658	ACOT2	protein_coding	2393	-0.309914	0.000114467	0.000312929	-0.268407	0.000204516	0.00124999
ENSG00000164733	chr8	11842524	11869448	CTSB	protein_coding	7555	-0.30945	0.000956479	0.00171068	-0.325759	0.0002064	0.00125996
ENSG00000111145	chr12	96194375	96269824	ELK3	protein_coding	4644	-0.306685	8.61025e-06	3.99801e-05	-0.271504	2.42631e-05	0.000203164
ENSG00000139567	chr12	51906908	51923361	ACVRL1	protein_coding	4961	-0.304751	0.000216133	0.000526666	-0.346114	9.04113e-06	8.67558e-05
ENSG00000125409	chr17	15303811	15341632	TEKT3	protein_coding	2600	-0.304669	0.0122259	0.0136334	-0.498225	4.58035e-05	0.000348816
ENSG00000105810	chr7	92604921	92836573	CDK6	protein_coding	13971	-0.302809	0.00131357	0.00220979	-0.376834	2.5409e-05	0.000211122
ENSG00000147408	chr8	19404161	19758029	CSGALNACT1	protein_coding	6580	-0.302559	0.000997114	0.00176731	-0.248975	0.00491616	0.0178326
ENSG00000095637	chr10	95311771	95561414	SORBS1	protein_coding	10951	-0.302298	0.00358477	0.0050088	-0.364107	0.000211997	0.00129019
ENSG00000167555	chr19	52397849	52418412	ZNF528	protein_coding	8530	-0.299919	0.0108215	0.0122976	-0.261795	0.0104576	0.0331652
ENSG00000186976	chr22	43528744	43812337	EFCAB6	protein_coding	9269	-0.299893	0.00266148	0.00394369	-0.390029	2.91427e-05	0.000237165
ENSG00000129226	chr17	7579491	7582111	CD68	protein_coding	4168	-0.298574	0.00344121	0.00484655	-0.305317	0.00186471	0.00800395
ENSG00000179094	chr17	8140472	8156506	PER1	protein_coding	7002	-0.298543	0.000832346	0.00153288	-0.313542	0.000321001	0.00183509
ENSG00000126705	chr1	27534035	27604431	AHDC1	protein_coding	8297	-0.297964	0.000552375	0.00110337	-0.269397	0.00108285	0.00508069
ENSG00000167984	chr16	3539033	3577403	NLRC3	protein_coding	6689	-0.296277	0.00374668	0.00518195	-0.468274	2.80711e-06	3.15848e-05
ENSG00000145685	chr5	78485215	78770021	LHFPL2	protein_coding	9349	-0.296235	0.000255542	0.000599749	-0.278227	0.000211898	0.00128978
ENSG00000197256	chr19	11164267	11197791	KANK2	protein_coding	7638	-0.292691	0.00013908	0.000366457	-0.296591	5.91324e-05	0.000433312
ENSG00000174944	chr3	151212117	151278542	P2RY14	protein_coding	2890	-0.2925	0.00637337	0.0079838	-0.248641	0.0141195	0.0422095
ENSG00000135439	chr12	57723761	57742157	AGAP2	protein_coding	6728	-0.291413	0.00204165	0.0031737	-0.343295	6.27169e-05	0.000454743
ENSG00000198879	chr10	7158624	7411486	SFMBT2	protein_coding	10268	-0.291123	0.00489783	0.00642393	-0.300535	0.00138525	0.00624184
ENSG00000067066	chr2	230415942	230545606	SP100	protein_coding	14492	-0.289164	1.99713e-06	1.24698e-05	-0.229292	6.81848e-05	0.00048854
ENSG00000172380	chr1	67701475	67833467	GNG12	protein_coding	4776	-0.287299	0.000279523	0.00064764	-0.226484	0.00199927	0.00848135
ENSG00000140009	chr14	64084232	64338112	ESR2	protein_coding	12267	-0.286897	0.00143385	0.00237297	-0.26242	0.00545061	0.0194291
ENSG00000213445	chr11	65638101	65650918	SIPA1	protein_coding	4714	-0.286868	6.95776e-06	3.39827e-05	-0.339472	3.01254e-08	6.42814e-07
ENSG00000164403	chr5	132822141	132830898	SHROOM1	protein_coding	4420	-0.286522	0.000134105	0.000356026	-0.3109	3.94888e-05	0.000308485
ENSG00000087589	chr20	56412112	56460387	CASS4	protein_coding	5069	-0.286522	0.0170189	0.0178198	-0.375973	0.000459706	0.00247573
ENSG00000187688	chr17	16415571	16437003	TRPV2	protein_coding	3713	-0.283831	0.00312217	0.00448988	-0.316376	0.000330318	0.00187895
ENSG00000159216	chr21	34787801	36004667	RUNX1	protein_coding	16906	-0.283666	3.30426e-06	1.849e-05	-0.249296	1.04082e-05	9.77839e-05
ENSG00000213658	chr16	28984826	28990784	LAT	protein_coding	5274	-0.282956	0.00819114	0.00980733	-0.416925	5.78423e-05	0.00042581
ENSG00000106004	chr7	27141052	27143681	HOXA5	protein_coding	1720	-0.282912	0.000664643	0.00127233	-0.329873	2.12005e-05	0.000180545
ENSG00000178951	chr19	4043303	4066899	ZBTB7A	protein_coding	7424	-0.282716	4.81743e-07	3.9781e-06	-0.23173	9.11722e-06	8.73391e-05
ENSG00000114861	chr3	70952817	71583989	FOXP1	protein_coding	40369	-0.281812	0.000124671	0.000335268	-0.293015	1.38568e-05	0.000125351
ENSG00000182022	chr10	124007668	124093598	CHST15	protein_coding	6543	-0.280925	0.00102479	0.00180624	-0.228021	0.00341007	0.0131984
ENSG00000186517	chr1	161046946	161069970	ARHGAP30	protein_coding	5064	-0.280886	0.000866914	0.00158184	-0.39092	1.5016e-06	1.84145e-05
ENSG00000177200	chr16	53055033	53329150	CHD9	protein_coding	20200	-0.280135	2.74889e-08	4.07751e-07	-0.255701	8.56411e-08	1.59049e-06
ENSG00000185055	chr7	105565120	105600875	EFCAB10	protein_coding	3577	-0.27966	0.0046012	0.0061077	-0.455094	2.63355e-05	0.000217509
ENSG00000185689	chr6	4079206	4130951	C6orf201	protein_coding	3322	-0.278198	0.0146835	0.0158237	-0.319696	0.00289757	0.0115251
ENSG00000166619	chr20	37492472	37527931	BLCAP	protein_coding	8288	-0.276879	1.81264e-05	6.96128e-05	-0.294581	5.20918e-06	5.36849e-05
ENSG00000118946	chr13	57631744	57729311	PCDH17	protein_coding	8392	-0.275386	0.00474498	0.00626002	-0.255176	0.00439981	0.0162833
ENSG00000178199	chr6	149446795	149485014	ZC3H12D	protein_coding	6686	-0.274148	0.0130376	0.0143478	-0.518335	1.58505e-06	1.92606e-05
ENSG00000153786	chr16	84974175	85011535	ZDHHC7	protein_coding	3953	-0.274016	6.47736e-07	4.94803e-06	-0.272149	4.63699e-07	6.70727e-06
ENSG00000196526	chr4	7758714	7939926	AFAP1	protein_coding	10036	-0.273009	0.000229146	0.000550481	-0.229184	0.00120183	0.00554902
ENSG00000184743	chr11	63624087	63671921	ATL3	protein_coding	7600	-0.272355	0.000228485	0.000549365	-0.180414	0.00678495	0.0232742
ENSG00000175463	chr11	67403915	67410089	TBC1D10C	protein_coding	5033	-0.271499	0.0178331	0.018462	-0.527225	1.98344e-06	2.33147e-05
ENSG00000010610	chr12	6786858	6820799	CD4	protein_coding	4557	-0.268566	0.0175129	0.018201	-0.291338	0.00369276	0.0141
ENSG00000115170	chr2	157736444	157876330	ACVR1	protein_coding	4480	-0.268557	1.84494e-05	7.07079e-05	-0.257286	1.66888e-05	0.00014714
ENSG00000104903	chr19	13099033	13103161	LYL1	protein_coding	3119	-0.268346	0.00157433	0.00256458	-0.40743	7.54084e-07	1.01235e-05
ENSG00000069974	chr15	55202966	55319113	RAB27A	protein_coding	6900	-0.268338	0.000145356	0.000379427	-0.284736	1.37268e-05	0.000124398
ENSG00000119408	chr9	124257606	124353307	NEK6	protein_coding	4806	-0.2669	0.000234018	0.000559309	-0.232763	0.000532339	0.00280235
ENSG00000130300	chr19	17351450	17377342	PLVAP	protein_coding	2295	-0.266105	0.00080573	0.00149198	-0.231835	0.00179824	0.00776054
ENSG00000110934	chr12	51281038	51324668	BIN2	protein_coding	3986	-0.265001	0.0201796	0.0204015	-0.323987	0.00183681	0.00790117
ENSG00000216490	chr19	18173162	18178117	IFI30	protein_coding	2344	-0.264025	0.00266133	0.00394369	-0.376778	1.69838e-05	0.000149378
ENSG00000117298	chr1	21217247	21345572	ECE1	protein_coding	7308	-0.262021	0.00173047	0.00278126	-0.300637	0.000200522	0.00122859
ENSG00000023892	chr6	35297818	35321771	DEF6	protein_coding	2579	-0.261741	1.45553e-05	5.8419e-05	-0.244902	2.32402e-05	0.000195623
ENSG00000171680	chr1	6467122	6520074	PLEKHG5	protein_coding	6935	-0.258897	0.00342394	0.00483153	-0.259186	0.00206195	0.00870658
ENSG00000074964	chr1	17539698	17697874	ARHGEF10L	protein_coding	7954	-0.257849	0.000306466	0.000698519	-0.233749	0.000659541	0.0033489
ENSG00000131759	chr17	40309180	40357643	RARA	protein_coding	4743	-0.256164	9.66059e-06	4.34378e-05	-0.259593	5.83338e-06	5.92621e-05
ENSG00000010818	chr6	142751469	142956698	HIVEP2	protein_coding	10655	-0.252164	2.04038e-05	7.70596e-05	-0.223693	6.0363e-05	0.000441036
ENSG00000115935	chr2	174559572	174682916	WIPF1	protein_coding	9121	-0.252081	0.00328785	0.00468131	-0.294543	0.00024919	0.00147981
ENSG00000127533	chr19	16888999	16892606	F2RL3	protein_coding	3334	-0.251879	0.0212843	0.0213338	-0.314952	0.00272858	0.0109654
ENSG00000198964	chr10	50305586	50625163	SGMS1	protein_coding	6484	-0.249993	6.9239e-05	0.000208386	-0.190684	0.00199625	0.00846943
ENSG00000197054	chr19	11965037	11980617	ZNF763	protein_coding	3115	-0.249412	0.0047798	0.00630004	-0.238432	0.00470573	0.0172004
ENSG00000106392	chr7	7156934	7248616	C1GALT1	protein_coding	8146	-0.248749	4.35368e-05	0.00014351	-0.180238	0.00370107	0.0141271
ENSG00000196154	chr1	153543613	153550136	S100A4	protein_coding	1787	-0.247243	0.007331	0.00894947	-0.22193	0.0169987	0.0489143
ENSG00000100503	chr14	50719763	50831162	NIN	protein_coding	14319	-0.24638	1.11975e-05	4.85946e-05	-0.20985	0.000172513	0.00107847
ENSG00000128739	chr15	24823637	24978723	SNRPN	protein_coding	9259	-0.246028	0.0125717	0.0139362	-0.259012	0.00295818	0.0117335
ENSG00000048342	chr4	15469865	15601552	CC2D2A	protein_coding	13407	-0.244015	0.000193821	0.000482557	-0.27506	9.32277e-06	8.90308e-05
ENSG00000189283	chr3	59747277	61251459	FHIT	protein_coding	9333	-0.243386	0.00173462	0.00278523	-0.230902	0.00149719	0.00666855
ENSG00000149781	chr11	64206678	64223886	FERMT3	protein_coding	3066	-0.241823	0.0178179	0.0184531	-0.302262	0.0016654	0.00729659
ENSG00000150995	chr3	4493345	4847840	ITPR1	protein_coding	32807	-0.24039	0.0022632	0.00346336	-0.207766	0.00552045	0.019636
ENSG00000134256	chr1	117001750	117036476	CD101	protein_coding	3828	-0.239653	0.00390279	0.00535428	-0.225666	0.00430971	0.016018
ENSG00000124788	chr6	16299112	16761491	ATXN1	protein_coding	19278	-0.239301	0.000100738	0.000284124	-0.174954	0.00185236	0.00795779
ENSG00000076928	chr19	41883173	41930150	ARHGEF1	protein_coding	8624	-0.23895	0.000138913	0.000366188	-0.292226	2.36998e-06	2.72885e-05
ENSG00000196498	chr12	124324415	124567589	NCOR2	protein_coding	14544	-0.238942	0.000546449	0.00109622	-0.198224	0.00155913	0.00690823
ENSG00000197381	chr21	45073853	45226560	ADARB1	protein_coding	10049	-0.238304	0.00805423	0.00967232	-0.305123	0.000447412	0.00242249
ENSG00000126882	chr9	131258076	131276510	FAM78A	protein_coding	5462	-0.234767	0.0162432	0.017142	-0.343625	0.000215257	0.00130625
ENSG00000111348	chr12	14942031	14961728	ARHGDIB	protein_coding	2042	-0.231741	0.0108777	0.0123489	-0.24723	0.00397139	0.0149638
ENSG00000163219	chr2	68679601	68826833	ARHGAP25	protein_coding	5476	-0.231206	0.00348891	0.00490161	-0.262833	0.000348285	0.00196604
ENSG00000110841	chr12	27523431	27695564	PPFIBP1	protein_coding	11690	-0.230404	0.00108017	0.001885	-0.234369	0.000514873	0.00272477
ENSG00000081320	chr2	196133583	196176503	STK17B	protein_coding	6566	-0.230311	0.00422413	0.00569938	-0.216111	0.00398408	0.0150003
ENSG00000182568	chr3	18345377	18445588	SATB1	protein_coding	14375	-0.229624	0.00573966	0.00731748	-0.206869	0.00515247	0.0185247
ENSG00000087274	chr4	2843857	2930076	ADD1	protein_coding	13227	-0.229527	5.50924e-07	4.36921e-06	-0.212748	1.00152e-06	1.2962e-05
ENSG00000108819	chr17	50133737	50150677	PPP1R9B	protein_coding	4343	-0.22937	2.94534e-05	0.000105063	-0.195866	0.000128155	0.000838273
ENSG00000138162	chr10	121989163	122254545	TACC2	protein_coding	18855	-0.227923	0.00280916	0.00413086	-0.194992	0.00763523	0.0256817
ENSG00000125898	chr20	833715	857463	FAM110A	protein_coding	2722	-0.227514	0.000496673	0.00101785	-0.195238	0.00347711	0.0134213
ENSG00000165533	chr14	88824153	88881078	TTC8	protein_coding	6356	-0.227221	3.31573e-05	0.000116268	-0.212197	0.000101662	0.000688183
ENSG00000133794	chr11	13276652	13387266	ARNTL	protein_coding	7250	-0.227034	4.45925e-05	0.000146302	-0.246481	3.42057e-05	0.000272813
ENSG00000068028	chr3	50329782	50340980	RASSF1	protein_coding	3683	-0.226675	1.26542e-05	5.29495e-05	-0.243583	1.73028e-06	2.08039e-05
ENSG00000084112	chr12	108778191	108857590	SSH1	protein_coding	15348	-0.218677	0.00011708	0.000318674	-0.187924	0.00036323	0.00203831
ENSG00000150760	chr10	126905409	127452517	DOCK1	protein_coding	8142	-0.218595	0.000138542	0.000365556	-0.18114	0.000923407	0.00444369
ENSG00000133983	chr14	70325081	70416984	COX16	protein_coding	8928	-0.216229	1.14546e-05	4.94046e-05	-0.175548	0.0004411	0.00239232
ENSG00000067606	chr1	2050411	2185395	PRKCZ	protein_coding	7695	-0.211647	0.000803059	0.00148804	-0.176983	0.00549266	0.0195511
ENSG00000139132	chr12	32399529	32646050	FGD4	protein_coding	10629	-0.210747	0.00523375	0.00678315	-0.235537	0.00139475	0.00627871
ENSG00000162777	chr1	111185969	111204535	DENND2D	protein_coding	6677	-0.208195	0.000525199	0.00106233	-0.204697	0.000379176	0.00211149
ENSG00000172340	chr3	67360460	67654612	SUCLG2	protein_coding	3088	-0.207834	2.50556e-05	9.2062e-05	-0.201306	1.23458e-05	0.000113532
ENSG00000175115	chr11	66070272	66244744	PACS1	protein_coding	9587	-0.207759	8.08968e-05	0.000237108	-0.19303	7.95219e-05	0.000557085
ENSG00000122515	chr7	44748581	44769881	ZMIZ2	protein_coding	7354	-0.201829	0.00232367	0.00353467	-0.178543	0.00621938	0.0216783
ENSG00000012232	chr8	28600469	28755599	EXTL3	protein_coding	13046	-0.19276	0.00454111	0.0060408	-0.174583	0.00839016	0.0277091
ENSG00000186635	chr11	72685069	72793599	ARAP1	protein_coding	12041	-0.192144	0.000657582	0.00126096	-0.168251	0.00213715	0.00897107
ENSG00000167566	chr12	49791146	49828750	NCKAP5L	protein_coding	8090	-0.190921	0.00218159	0.00336134	-0.185247	0.00239638	0.00983506
ENSG00000114316	chr3	49277144	49340712	USP4	protein_coding	8045	-0.190624	2.14517e-06	1.32759e-05	-0.158599	2.75675e-05	0.000226189
ENSG00000204634	chr2	101007617	101252866	TBC1D8	protein_coding	6030	-0.190036	0.00403606	0.00550211	-0.176257	0.00618547	0.0215771
ENSG00000110514	chr11	47269161	47330031	MADD	protein_coding	8565	-0.187729	0.000239703	0.000569764	-0.182493	0.000168761	0.00105915
ENSG00000116604	chr1	156463727	156500779	MEF2D	protein_coding	6464	-0.182792	0.000192472	0.000479428	-0.15174	0.00120681	0.0055688
ENSG00000100243	chr22	42617840	42649392	CYB5R3	protein_coding	6596	-0.182518	0.000419278	0.000893874	-0.202455	4.17783e-05	0.000323086
ENSG00000124782	chr6	7107597	7251980	RREB1	protein_coding	19053	-0.181365	0.000949948	0.00170171	-0.165498	0.00175249	0.00759983
ENSG00000023516	chr13	42272152	42323261	AKAP11	protein_coding	9915	-0.179655	0.000100602	0.000283883	-0.147591	0.000942367	0.00452233
ENSG00000167522	chr16	89267630	89490561	ANKRD11	protein_coding	19942	-0.178337	0.00181462	0.00288559	-0.135354	0.0113435	0.0353466
ENSG00000144468	chr2	226835581	226999215	RHBDD1	protein_coding	6926	-0.172852	7.87539e-05	0.000231775	-0.14241	0.000621102	0.00318652
ENSG00000167716	chr17	1716523	1738599	WDR81	protein_coding	8086	-0.171292	0.00803974	0.00966113	-0.148582	0.0130892	0.0397448
ENSG00000151422	chr5	108747841	109196841	FER	protein_coding	14653	-0.166368	0.00884167	0.0104487	-0.152146	0.0163654	0.0474677
ENSG00000134294	chr12	46358188	46372773	SLC38A2	protein_coding	6509	-0.161759	0.0134987	0.0147653	-0.172597	0.00805958	0.0268447
ENSG00000099331	chr19	17075781	17214537	MYO9B	protein_coding	9948	-0.160403	0.00416075	0.00562966	-0.133648	0.0107845	0.0339623
ENSG00000187609	chr9	137306896	137423211	EXD3	protein_coding	7575	-0.15751	0.0189291	0.0193572	-0.192894	0.00517791	0.018598
ENSG00000085978	chr2	233210051	233295674	ATG16L1	protein_coding	6588	-0.149856	0.00061085	0.00119547	-0.120893	0.005011	0.0181059
ENSG00000197122	chr20	37344685	37406050	SRC	protein_coding	6482	-0.134969	0.0128164	0.0141459	-0.149954	0.00440785	0.016304
ENSG00000122299	chr16	11750586	11797258	ZC3H7A	protein_coding	7350	-0.114352	0.00169208	0.00273336	-0.100552	0.00499509	0.0180582
ENSG00000157851	chr2	26847747	26950351	DPYSL5	protein_coding	7048	1.9262	7.1129e-11	9.70886e-10	3.10556	4.05494e-31	5.402e-27
ENSG00000128714	chr2	176092721	176095944	HOXD13	protein_coding	2416	1.90533	4.36878e-08	2.73509e-07	0.932936	2.79894e-05	0.00022932
ENSG00000185686	chr22	22547701	22559361	PRAME	protein_coding	3806	1.87043	6.36338e-11	8.74529e-10	0.891119	2.92632e-07	4.51035e-06
ENSG00000130294	chr2	240713761	240824293	KIF1A	protein_coding	17879	1.85305	1.01878e-07	5.83221e-07	1.77386	4.95752e-13	5.06732e-11
ENSG00000131668	chr9	93951627	93955355	BARX1	protein_coding	1755	1.76694	3.96811e-09	3.3595e-08	1.3604	1.07782e-10	5.00304e-09
ENSG00000159217	chr17	48997385	49056145	IGF2BP1	protein_coding	10043	1.70266	1.16624e-07	6.61971e-07	1.34578	1.21005e-09	3.97052e-08
ENSG00000162344	chr11	69698238	69704022	FGF19	protein_coding	1821	1.46003	4.05574e-05	0.000107147	2.6392	4.76921e-17	1.52485e-14
ENSG00000170689	chr17	48621156	48626358	HOXB9	protein_coding	2586	1.42226	2.00478e-06	7.80329e-06	1.86206	3.62578e-16	9.28896e-14
ENSG00000105675	chr19	35550031	35563658	ATP4A	protein_coding	3901	1.26609	1.4486e-06	5.88384e-06	1.60787	1.05076e-11	7.01077e-10
ENSG00000152977	chr3	147393422	147510293	ZIC1	protein_coding	6825	1.19648	0.0011603	0.00187226	0.964221	0.00122878	0.0056552
ENSG00000143199	chr1	167809386	167914215	ADCY10	protein_coding	6407	1.18713	2.68387e-07	1.3668e-06	0.88767	7.83583e-06	7.66064e-05
ENSG00000162782	chr1	179591613	179691272	TDRD5	protein_coding	4090	1.15549	8.57324e-06	2.7903e-05	0.482106	0.00643345	0.022302
ENSG00000164794	chr8	109963636	109975771	KCNV1	protein_coding	6912	1.15094	1.1371e-05	3.56222e-05	1.90362	1.03723e-11	6.93209e-10
ENSG00000100473	chr14	30874514	30895065	COCH	protein_coding	4031	1.12641	3.39184e-07	1.67629e-06	0.455763	0.00882212	0.0288531
ENSG00000135097	chr12	120341330	120369164	MSI1	protein_coding	3074	1.09875	8.96877e-08	5.18612e-07	0.913675	2.30032e-09	6.89164e-08
ENSG00000105880	chr7	97020396	97024950	DLX5	protein_coding	1744	1.07869	2.10725e-08	1.41411e-07	1.00873	1.40853e-11	8.85115e-10
ENSG00000258986	chr14	104474678	104605647	TMEM179	protein_coding	5899	1.07725	0.000315224	0.000618579	1.60492	1.10229e-09	3.64989e-08
ENSG00000197472	chr1	246945547	247008093	ZNF695	protein_coding	6001	1.07037	8.05544e-08	4.69862e-07	0.85113	4.31122e-10	1.64725e-08
ENSG00000174469	chr7	146116002	148420998	CNTNAP2	protein_coding	18543	1.06244	0.000330895	0.000643665	0.495647	0.0114533	0.0356385
ENSG00000179915	chr2	49918503	51225575	NRXN1	protein_coding	27563	1.05345	0.000290654	0.000575428	1.23692	5.54884e-07	7.81137e-06
ENSG00000165238	chr9	93184916	93320572	WNK2	protein_coding	13198	1.04508	6.23342e-09	4.92415e-08	0.578356	4.26716e-05	0.00032904
ENSG00000173253	chr9	1049858	1057552	DMRT2	protein_coding	3560	1.04045	0.000133651	0.000295668	0.774304	4.5784e-05	0.000348733
ENSG00000105143	chr19	14950034	15022990	SLC1A6	protein_coding	7646	1.0186	0.00265025	0.00375016	0.818029	0.00280697	0.0112228
ENSG00000221887	chr18	63949301	63981774	HMSD	protein_coding	3403	1.01552	8.18776e-09	6.22301e-08	1.15575	3.42081e-14	4.95348e-12
ENSG00000145920	chr5	175796310	175884021	CPLX2	protein_coding	7020	1.00077	0.00502749	0.00647683	1.22618	6.44316e-05	0.000465234
ENSG00000115194	chr2	27253684	27275817	SLC30A3	protein_coding	5766	0.994521	8.71218e-07	3.77152e-06	1.41111	1.38217e-15	2.95401e-13
ENSG00000123388	chr12	53973126	53977643	HOXC11	protein_coding	3265	0.988138	0.00123795	0.00197453	0.579774	0.00595925	0.0209323
ENSG00000168913	chr9	34521043	34522990	ENHO	protein_coding	1028	0.983978	2.55475e-07	1.30935e-06	1.19894	2.69521e-13	2.95925e-11
ENSG00000169548	chr22	22513736	22520270	ZNF280A	protein_coding	2148	0.980864	0.0002174	0.000448779	0.728219	0.000804112	0.00395924
ENSG00000187140	chr1	63322567	63325128	FOXD3	protein_coding	2562	0.978061	7.58346e-07	3.33323e-06	0.782841	1.1748e-06	1.48723e-05
ENSG00000188763	chr7	73433778	73436120	FZD9	protein_coding	2343	0.950098	7.25798e-09	5.60326e-08	0.935086	6.37805e-11	3.22665e-09
ENSG00000186897	chr12	49332409	49337188	C1QL4	protein_coding	2073	0.950001	5.01907e-07	2.35849e-06	0.854818	4.23221e-07	6.22313e-06
ENSG00000180537	chr6	13924446	13980310	RNF182	protein_coding	4670	0.93983	1.95778e-06	7.66497e-06	1.32801	5.20268e-14	7.07246e-12
ENSG00000214336	chr2	88446787	88452693	FOXI3	protein_coding	2841	0.939516	0.00112437	0.00182218	0.665952	0.00187365	0.00803544
ENSG00000185352	chr13	96090839	96839562	HS6ST3	protein_coding	9014	0.929724	0.000489454	0.000898938	1.44235	2.3473e-09	6.99272e-08
ENSG00000105255	chr19	4304598	4323843	FSD1	protein_coding	3113	0.899481	5.35352e-08	3.26004e-07	0.931227	5.84272e-10	2.11897e-08
ENSG00000154917	chr3	133824235	133895882	RAB6B	protein_coding	6055	0.896157	1.26285e-06	5.23537e-06	0.951375	3.58106e-09	1.02229e-07
ENSG00000186529	chr19	15640897	15662825	CYP4F3	protein_coding	5517	0.885141	0.0133655	0.0144649	0.702363	0.00344552	0.013315
ENSG00000141314	chr17	32265832	32324659	RHBDL3	protein_coding	5746	0.884583	8.069e-06	2.63903e-05	0.948874	3.46791e-08	7.26026e-07
ENSG00000163923	chr3	187120948	187180908	RPL39L	protein_coding	1033	0.880824	1.58609e-12	3.34999e-11	0.784251	3.06253e-14	4.46704e-12
ENSG00000115616	chr2	102619553	102711355	SLC9A2	protein_coding	6175	0.874718	4.49409e-05	0.000117033	0.84264	2.58162e-07	4.06209e-06
ENSG00000136231	chr7	23310209	23470491	IGF2BP3	protein_coding	8535	0.867741	4.51745e-06	1.58328e-05	0.413882	0.00202984	0.00859644
ENSG00000144485	chr2	238238267	238240662	HES6	protein_coding	1954	0.866816	4.4664e-10	4.9106e-09	1.32792	2.92681e-22	3.6554e-19
ENSG00000108830	chr17	43025231	43032041	RND2	protein_coding	4368	0.859561	7.01063e-07	3.12249e-06	0.722501	6.62169e-07	9.07242e-06
ENSG00000134323	chr2	15940550	15947007	MYCN	protein_coding	2616	0.851331	4.91939e-05	0.000126873	1.68037	2.96351e-18	1.36138e-15
ENSG00000165863	chr10	116663696	116670264	C10orf82	protein_coding	2411	0.846449	0.00129213	0.0020455	1.00261	6.2896e-05	0.000455546
ENSG00000154040	chr18	24138956	24161603	CABYR	protein_coding	3518	0.834662	4.30791e-06	1.52314e-05	0.614056	0.000123668	0.000812114
ENSG00000136944	chr9	126613928	126701032	LMX1B	protein_coding	6739	0.833751	0.00168476	0.00255902	0.505967	0.0158502	0.0463435
ENSG00000103449	chr16	51135975	51151367	SALL1	protein_coding	5660	0.827103	0.00709009	0.00860373	0.64736	0.0105569	0.0334007
ENSG00000169213	chr1	51907956	51990700	RAB3B	protein_coding	12780	0.825285	9.90034e-05	0.000228992	1.04876	1.78782e-09	5.59092e-08
ENSG00000126878	chr9	131096476	131123152	AIF1L	protein_coding	5299	0.813972	1.79129e-10	2.26765e-09	0.908382	1.57591e-17	5.72571e-15
ENSG00000138030	chr2	27086747	27100762	KHK	protein_coding	3050	0.800978	2.80835e-19	4.20884e-17	0.812353	2.41755e-24	5.68352e-21
ENSG00000178821	chr1	1917590	1919279	TMEM52	protein_coding	1600	0.798295	2.37277e-09	2.12543e-08	0.797426	1.70918e-10	7.46546e-09
ENSG00000064218	chr9	976655	991732	DMRT3	protein_coding	2697	0.797561	0.00199537	0.0029515	0.52107	0.00710596	0.0241905
ENSG00000187486	chr11	17385859	17389331	KCNJ11	protein_coding	3204	0.789968	1.59834e-07	8.71484e-07	1.06792	5.61576e-15	1.00196e-12
ENSG00000119888	chr2	47345158	47387601	EPCAM	protein_coding	2788	0.788939	1.21838e-11	2.05435e-10	0.767348	4.59511e-14	6.35461e-12
ENSG00000006611	chr11	17493895	17544416	USH1C	protein_coding	4904	0.788284	0.000869448	0.00146293	0.730587	0.000312586	0.00179391
ENSG00000180251	chr2	102473226	102533972	SLC9A4	protein_coding	4555	0.78724	0.00437366	0.00574517	0.860141	0.000102081	0.000690549
ENSG00000197977	chr6	10980759	11044305	ELOVL2	protein_coding	3988	0.778042	2.03959e-06	7.91574e-06	0.760927	7.56552e-07	1.0143e-05
ENSG00000107518	chr10	115093365	115948999	ATRNL1	protein_coding	9957	0.776571	0.00193763	0.00288298	0.469781	0.0167247	0.0482928
ENSG00000236279	chr7	139523685	139544985	CLEC2L	protein_coding	3009	0.77438	0.0124429	0.0136579	0.729717	0.00114652	0.00533058
ENSG00000173404	chr20	20368104	20370949	INSM1	protein_coding	2846	0.773804	0.00465095	0.00606179	2.77691	2.5006e-26	7.68761e-23
ENSG00000130558	chr9	135075422	135121180	OLFM1	protein_coding	6125	0.770042	0.00216616	0.0031507	0.847176	1.47778e-05	0.000132187
ENSG00000275004	chr22	22484421	22508742	ZNF280B	protein_coding	5311	0.756093	4.47165e-05	0.0001166	0.62532	1.50255e-05	0.000134048
ENSG00000135423	chr12	56470944	56488414	GLS2	protein_coding	4141	0.754422	1.61258e-08	1.1196e-07	0.791115	4.92765e-11	2.59813e-09
ENSG00000213160	chr2	169694488	169776989	KLHL23	protein_coding	6704	0.753834	6.32283e-17	4.02755e-15	0.684563	1.75918e-17	6.27743e-15
ENSG00000080224	chr3	96814581	97752460	EPHA6	protein_coding	6291	0.753383	0.00212916	0.00310589	0.732837	0.000699063	0.00351654
ENSG00000116062	chr2	47695530	47810063	MSH6	protein_coding	11437	0.750775	1.50259e-41	6.02991e-38	0.776265	2.39466e-54	9.5705e-50
ENSG00000114346	chr3	172750682	172821474	ECT2	protein_coding	5499	0.745978	1.27609e-20	2.69524e-18	0.642553	2.08171e-18	9.90447e-16
ENSG00000154655	chr18	5954706	6415237	L3MBTL4	protein_coding	11315	0.742837	3.50796e-06	1.27513e-05	0.652064	1.90403e-07	3.138e-06
ENSG00000073670	chr17	44758988	44781846	ADAM11	protein_coding	4813	0.736812	5.47732e-08	3.30614e-07	0.820602	8.17418e-11	3.98401e-09
ENSG00000112218	chr6	96794125	96837477	GPR63	protein_coding	5967	0.72586	4.02666e-06	1.43763e-05	0.834289	8.56827e-11	4.15078e-09
ENSG00000204128	chr2	231037523	231049719	C2orf72	protein_coding	3818	0.721603	8.11298e-05	0.000192533	0.978011	2.29e-09	6.87104e-08
ENSG00000104177	chr15	48134632	48178353	MYEF2	protein_coding	13902	0.715607	5.5848e-06	1.90901e-05	0.699982	2.81272e-08	6.0438e-07
ENSG00000095777	chr10	25934229	26212532	MYO3A	protein_coding	8437	0.712871	0.0118978	0.0131749	0.913941	5.63852e-05	0.000417004
ENSG00000198431	chr12	104215779	104350307	TXNRD1	protein_coding	8705	0.712659	7.05683e-07	3.13611e-06	0.76995	3.55747e-09	1.01628e-07
ENSG00000164045	chr3	48157146	48188417	CDC25A	protein_coding	4145	0.708965	2.26657e-22	1.29939e-19	0.617729	2.36544e-21	2.31153e-18
ENSG00000165304	chr9	36572862	36677683	MELK	protein_coding	3087	0.708515	4.51672e-16	2.2657e-14	0.69599	4.0523e-18	1.77972e-15
ENSG00000145242	chr4	65319563	65670495	EPHA5	protein_coding	9833	0.697149	0.00501832	0.00646709	0.895439	0.0006671	0.00337913
ENSG00000118160	chr19	47428017	47471893	SLC8A2	protein_coding	5271	0.694228	0.000526066	0.000956115	0.580267	0.00212696	0.00893388
ENSG00000152253	chr2	168834132	168913371	SPC25	protein_coding	1829	0.689362	1.01505e-20	2.26299e-18	0.625668	1.10456e-20	9.0508e-18
ENSG00000178999	chr17	8204733	8210600	AURKB	protein_coding	2241	0.68694	4.52786e-17	2.97874e-15	0.582641	1.24155e-15	2.69674e-13
ENSG00000104332	chr8	41261962	41309473	SFRP1	protein_coding	5084	0.685696	0.00801509	0.00952573	1.41026	4.16037e-11	2.25303e-09
ENSG00000188322	chr16	28259246	28323849	SBK1	protein_coding	7667	0.682997	2.59464e-05	7.312e-05	0.612542	9.16645e-06	8.76636e-05
ENSG00000131747	chr17	40388525	40417896	TOP2A	protein_coding	6481	0.677525	5.98294e-16	2.85828e-14	0.591153	8.42185e-15	1.43229e-12
ENSG00000188883	chr7	139452690	139483673	KLRG2	protein_coding	2158	0.672684	4.9539e-05	0.000127518	0.730969	9.82643e-08	1.79407e-06
ENSG00000114279	chr3	192139395	192767764	FGF12	protein_coding	7621	0.670847	0.000280041	0.000557443	0.707488	3.28672e-06	3.61865e-05
ENSG00000273274	chr1	32465072	32496686	ZBTB8B	protein_coding	12846	0.669504	0.000828624	0.00140901	1.35445	4.05888e-12	3.07813e-10
ENSG00000185818	chr4	2059327	2069089	NAT8L	protein_coding	6056	0.665445	0.000521404	0.000949362	0.644149	0.000123108	0.0008091
ENSG00000087250	chr16	56589074	56591088	MT3	protein_coding	1679	0.661342	0.000447058	0.000834438	1.06248	1.47079e-09	4.70631e-08
ENSG00000092621	chr1	119648411	119744218	PHGDH	protein_coding	9187	0.653	2.18634e-08	1.46229e-07	0.453527	1.0109e-05	9.54186e-05
ENSG00000101057	chr20	43667019	43716495	MYBL2	protein_coding	2776	0.652341	1.75485e-15	7.57228e-14	0.545425	3.40897e-14	4.95348e-12
ENSG00000143228	chr1	163266576	163355764	NUF2	protein_coding	3362	0.650717	2.0497e-15	8.65838e-14	0.577914	2.70526e-14	3.97494e-12
ENSG00000167311	chr11	3638512	3642316	ART5	protein_coding	1497	0.650683	0.000390466	0.00074087	0.723752	2.49763e-05	0.000208089
ENSG00000188886	chr2	96123850	96138436	ASTL	protein_coding	1654	0.649506	1.32214e-05	4.05638e-05	0.879613	4.37406e-09	1.21567e-07
ENSG00000065911	chr2	74198610	74217565	MTHFD2	protein_coding	4822	0.648213	4.28339e-17	2.86487e-15	0.615097	2.34902e-17	7.88915e-15
ENSG00000136518	chr3	179562886	179588407	ACTL6A	protein_coding	3668	0.648033	9.92528e-19	1.28484e-16	0.611736	4.94584e-18	2.10282e-15
ENSG00000115163	chr2	26764289	26801067	CENPA	protein_coding	5713	0.647653	8.27173e-18	7.90344e-16	0.546245	2.49372e-16	6.82629e-14
ENSG00000169783	chr15	77613027	77820900	LINGO1	protein_coding	5363	0.644868	5.57637e-05	0.00013995	0.770707	2.62996e-07	4.12677e-06
ENSG00000007372	chr11	31784779	31817961	PAX6	protein_coding	20639	0.644175	3.9872e-05	0.000105685	0.487694	0.000426655	0.00232978
ENSG00000174607	chr4	114598770	114678225	UGT8	protein_coding	4481	0.641719	0.00150328	0.00233372	0.55218	0.00013081	0.000852849
ENSG00000168702	chr2	140231423	142131016	LRP1B	protein_coding	17428	0.64078	0.0207112	0.0208306	0.522118	0.0169076	0.0487118
ENSG00000163273	chr2	231921809	231926396	NPPC	protein_coding	1075	0.635238	0.0206483	0.0207777	0.541823	0.0159096	0.0464799
ENSG00000186185	chr17	44924709	44947773	KIF18B	protein_coding	4781	0.632004	9.20768e-13	2.0528e-11	0.479696	6.34916e-10	2.27233e-08
ENSG00000135454	chr12	57623409	57633239	B4GALNT1	protein_coding	7888	0.629824	0.000548084	0.000988966	0.58218	6.91495e-05	0.000494123
ENSG00000114631	chr3	127629185	127672802	PODXL2	protein_coding	2175	0.627657	8.87533e-06	2.86772e-05	0.525395	9.08758e-06	8.70969e-05
ENSG00000075035	chr12	108129288	108250537	WSCD2	protein_coding	6740	0.626956	0.0158845	0.0166989	0.602652	0.00488992	0.0177566
ENSG00000115507	chr2	63050057	63057836	OTX1	protein_coding	4833	0.621427	4.70581e-06	1.64355e-05	0.41949	0.000576719	0.00299379
ENSG00000007314	chr17	63938554	63972918	SCN4A	protein_coding	8243	0.620089	0.00070656	0.00123172	0.767436	4.11252e-06	4.37595e-05
ENSG00000174371	chr1	241847967	241895148	EXO1	protein_coding	4137	0.61781	9.5018e-16	4.33304e-14	0.50932	3.65645e-14	5.20048e-12
ENSG00000154920	chr17	50373220	50381483	EME1	protein_coding	3294	0.616246	4.51054e-14	1.37749e-12	0.521881	4.38269e-12	3.28012e-10
ENSG00000270885	chr17	35731639	35743521	RASL10B	protein_coding	3512	0.613987	8.09571e-05	0.000192351	0.927793	7.48799e-11	3.70084e-09
ENSG00000171848	chr2	10120698	10211725	RRM2	protein_coding	9155	0.603976	1.83375e-13	4.68846e-12	0.526635	1.20223e-12	1.07732e-10
ENSG00000112312	chr6	24774931	24786099	GMNN	protein_coding	2476	0.602847	2.31846e-20	4.43047e-18	0.614402	2.14044e-22	2.75951e-19
ENSG00000135324	chr6	84033772	84090881	MRAP2	protein_coding	2137	0.601893	0.0131603	0.0142736	0.49596	0.00496491	0.0179768
ENSG00000197299	chr15	90717346	90816166	BLM	protein_coding	6656	0.601552	1.48796e-17	1.21861e-15	0.528654	2.9738e-16	7.9234e-14
ENSG00000117650	chr1	211658657	211675630	NEK2	protein_coding	4184	0.60061	1.93196e-14	6.5151e-13	0.534764	1.73089e-14	2.68126e-12
ENSG00000175063	chr20	45812576	45816957	UBE2C	protein_coding	1286	0.599985	1.81602e-14	6.22879e-13	0.522591	2.15746e-13	2.42888e-11
ENSG00000273045	chr2	99141485	99151487	C2orf15	protein_coding	2098	0.599238	1.32879e-10	1.73131e-09	0.633619	5.37556e-13	5.41157e-11
ENSG00000160867	chr5	177086905	177098144	FGFR4	protein_coding	4810	0.598382	5.87722e-06	2.00189e-05	0.589567	1.12132e-06	1.42722e-05
ENSG00000205981	chr3	180983709	180989774	DNAJC19	protein_coding	3586	0.598241	1.10804e-15	4.94065e-14	0.623075	4.1759e-17	1.34592e-14
ENSG00000141449	chr18	21242242	21525417	GREB1L	protein_coding	10933	0.597688	0.00133726	0.00210447	0.444255	0.00646025	0.0223735
ENSG00000115392	chr2	58159243	58241372	FANCL	protein_coding	2412	0.596893	1.60312e-21	4.91761e-19	0.660146	9.52458e-27	3.80659e-23
ENSG00000144893	chr3	151085697	151437072	MED12L	protein_coding	14766	0.595028	4.17616e-07	2.00706e-06	0.628718	8.60969e-09	2.18473e-07
ENSG00000161888	chr19	11131520	11155808	SPC24	protein_coding	2839	0.594268	6.26716e-14	1.83578e-12	0.494333	7.08362e-12	5.04642e-10
ENSG00000082482	chr1	215005775	215237090	KCNK2	protein_coding	4294	0.592448	0.0153183	0.0162282	0.56771	0.00473671	0.0172978
ENSG00000055732	chr1	85018082	85048500	MCOLN3	protein_coding	6624	0.591721	0.000323698	0.000632733	0.466449	0.000416557	0.00228244
ENSG00000137872	chr15	47184101	47774228	SEMA6D	protein_coding	9767	0.590361	0.00127759	0.0020264	0.664434	9.42707e-06	8.99194e-05
ENSG00000165730	chr10	68827531	68895432	STOX1	protein_coding	4021	0.58796	0.000231189	0.000472864	0.494648	0.000389058	0.0021572
ENSG00000185156	chr17	8797110	8799365	MFSD6L	protein_coding	2256	0.586556	0.000548537	0.00098934	0.630941	3.89661e-05	0.000305237
ENSG00000107295	chr9	17579066	17797124	SH3GL2	protein_coding	2693	0.580909	0.0046422	0.00605286	1.42266	3.758e-12	2.89387e-10
ENSG00000152822	chr6	146027646	146437601	GRM1	protein_coding	8046	0.571919	0.0103884	0.0118304	1.05728	4.5471e-07	6.59874e-06
ENSG00000106462	chr7	148807383	148884321	EZH2	protein_coding	4522	0.571374	7.41063e-14	2.09428e-12	0.552076	1.50314e-14	2.38391e-12
ENSG00000158560	chr7	95772506	96110322	DYNC1I1	protein_coding	4568	0.57073	0.000281014	0.000558825	0.348458	0.00840129	0.0277263
ENSG00000184261	chr2	47509290	47570985	KCNK12	protein_coding	14022	0.570001	7.14788e-05	0.000172902	0.694955	2.8179e-06	3.16705e-05
ENSG00000163808	chr3	44761721	44873376	KIF15	protein_coding	8368	0.567717	1.14839e-15	5.06429e-14	0.492802	2.4456e-14	3.63349e-12
ENSG00000115138	chr2	25160853	25168903	POMC	protein_coding	1538	0.564944	0.00881666	0.0103152	0.842266	2.57095e-06	2.93154e-05
ENSG00000115290	chr2	164492417	164621482	GRB14	protein_coding	2987	0.564836	0.000340344	0.000658853	0.678569	7.04372e-07	9.54916e-06
ENSG00000168243	chr1	235547685	235650754	GNG4	protein_coding	5194	0.56443	0.00742519	0.00894814	0.595941	0.000698327	0.0035137
ENSG00000169432	chr2	166195185	166376001	SCN9A	protein_coding	13946	0.563466	0.0135732	0.0146541	0.476793	0.00879628	0.0287922
ENSG00000163655	chr3	155870650	155944020	GMPS	protein_coding	9744	0.560111	3.41467e-20	6.22867e-18	0.541362	3.20826e-21	3.05289e-18
ENSG00000058056	chr3	179653040	179789401	USP13	protein_coding	8155	0.559366	5.3689e-12	1.02111e-10	0.564034	1.6855e-13	1.96967e-11
ENSG00000158402	chr5	138285265	138338355	CDC25C	protein_coding	3338	0.557008	1.03517e-12	2.28249e-11	0.515022	6.08451e-13	6.04909e-11
ENSG00000122778	chr7	138831381	138981389	KIAA1549	protein_coding	12605	0.555314	0.000120743	0.000270544	0.466269	0.000126099	0.000826584
ENSG00000159259	chr21	36385392	36419015	CHAF1B	protein_coding	5104	0.555032	4.39435e-16	2.23222e-14	0.516446	1.0282e-15	2.2957e-13
ENSG00000160200	chr21	43053191	43076943	CBS	protein_coding	6786	0.555008	0.00951478	0.0110037	0.590288	0.000405196	0.00223366
ENSG00000104112	chr15	51681492	51721026	SCG3	protein_coding	3171	0.554375	0.00740813	0.00893294	1.00173	2.88087e-07	4.45677e-06
ENSG00000196660	chr1	219685427	219958647	SLC30A10	protein_coding	8831	0.551776	0.00544469	0.00692537	0.536756	0.00814819	0.0270766
ENSG00000130675	chr7	156994051	157010663	MNX1	protein_coding	4214	0.550879	0.00987057	0.0113497	0.53146	0.00316	0.0123987
ENSG00000260027	chr17	48607232	48633572	HOXB7	protein_coding	6580	0.549426	6.70694e-05	0.000163916	0.408955	0.000163646	0.00103191
ENSG00000183960	chr3	19148510	19535642	KCNH8	protein_coding	6088	0.547121	0.0116905	0.0129848	0.477546	0.00601917	0.021089
ENSG00000175832	chr17	43527844	43579620	ETV4	protein_coding	3515	0.545403	0.000295114	0.000582592	0.556423	9.8923e-06	9.35384e-05
ENSG00000176208	chr17	30831966	30895869	ATAD5	protein_coding	7175	0.545159	7.30778e-15	2.81982e-13	0.496785	4.58085e-14	6.35461e-12
ENSG00000131711	chr5	72107234	72209565	MAP1B	protein_coding	12614	0.544254	0.000844205	0.00143126	0.656838	6.96005e-06	6.92815e-05
ENSG00000001084	chr6	53497341	53616970	GCLC	protein_coding	12083	0.544226	0.000175512	0.000374244	0.586687	7.78288e-06	7.61633e-05
ENSG00000182272	chr11	369499	382117	B4GALNT4	protein_coding	4059	0.540826	0.000306005	0.00060196	0.396106	0.000781161	0.00386629
ENSG00000115484	chr2	61868085	61888671	CCT4	protein_coding	2701	0.540589	1.28112e-18	1.55793e-16	0.626008	3.21685e-24	7.14248e-21
ENSG00000065833	chr6	83210402	83431051	ME1	protein_coding	3338	0.540346	0.000289898	0.000574499	0.576832	1.45444e-05	0.000130537
ENSG00000182050	chr12	85955666	86838904	MGAT4C	protein_coding	27857	0.538443	0.0213936	0.021431	0.89347	3.26969e-05	0.000262508
ENSG00000181418	chr12	48995149	48999375	DDN	protein_coding	3815	0.538197	0.00015053	0.000326176	0.410747	0.00243766	0.00997682
ENSG00000101447	chr20	38926312	38953106	FAM83D	protein_coding	2475	0.53755	7.36982e-09	5.6766e-08	0.456147	1.10276e-07	1.98081e-06
ENSG00000104889	chr19	12806584	12813640	RNASEH2A	protein_coding	2255	0.536846	2.32592e-15	9.69913e-14	0.527826	1.13208e-15	2.51359e-13
ENSG00000146530	chr7	12330885	12403941	VWDE	protein_coding	6712	0.535922	0.00918589	0.0106695	0.395307	0.0152357	0.044921
ENSG00000186638	chr9	34252381	34311371	KIF24	protein_coding	6274	0.529786	2.83063e-10	3.31661e-09	0.581692	2.05736e-12	1.71301e-10
ENSG00000120437	chr6	159762045	159779112	ACAT2	protein_coding	2639	0.5282	7.56968e-12	1.36834e-10	0.531229	2.03288e-13	2.29509e-11
ENSG00000073150	chr22	50170731	50180295	PANX2	protein_coding	3103	0.526382	0.00281835	0.00394627	0.685378	1.90582e-06	2.25616e-05
ENSG00000068615	chr2	86213993	86338083	REEP1	protein_coding	5846	0.524338	0.000742872	0.00128609	0.761579	1.3852e-07	2.40178e-06
ENSG00000163710	chr3	142815922	142889206	PCOLCE2	protein_coding	4166	0.521212	0.00157456	0.00241725	0.496627	0.000376574	0.00209817
ENSG00000166823	chr15	89748661	89751310	MESP1	protein_coding	2369	0.516536	4.93288e-05	0.00012714	0.600231	1.01823e-06	1.31401e-05
ENSG00000158457	chr7	129144707	129169699	TSPAN33	protein_coding	3643	0.515692	2.3564e-06	9.03174e-06	0.626689	1.25558e-09	4.09636e-08
ENSG00000182481	chr17	68035708	68046854	KPNA2	protein_coding	2963	0.515478	1.35797e-15	5.92341e-14	0.463837	7.71913e-15	1.33551e-12
ENSG00000271303	chr20	646615	653200	SRXN1	protein_coding	2528	0.513105	0.00420289	0.00555723	0.601684	0.000120491	0.000793986
ENSG00000102981	chr16	67660946	67662778	PARD6A	protein_coding	1488	0.511956	3.81468e-07	1.84883e-06	0.565754	1.12134e-08	2.736e-07
ENSG00000105642	chr19	17951293	18000080	KCNN1	protein_coding	4074	0.506688	0.00212428	0.00310104	0.766557	1.50992e-06	1.85052e-05
ENSG00000143977	chr2	70281362	70293740	SNRPG	protein_coding	1764	0.506266	2.10048e-13	5.3014e-12	0.563369	1.41715e-15	3.01265e-13
ENSG00000161800	chr12	49976923	50033136	RACGAP1	protein_coding	4487	0.503617	3.8806e-18	4.09812e-16	0.464505	3.3886e-18	1.52167e-15
ENSG00000175175	chr17	58755854	58985179	PPM1E	protein_coding	8144	0.503431	0.000851991	0.00144081	1.2404	2.491e-15	4.85636e-13
ENSG00000163577	chr3	170888418	170908644	EIF5A2	protein_coding	5541	0.50084	3.00513e-06	1.1156e-05	0.51084	5.93353e-08	1.15452e-06
ENSG00000196155	chr16	67277510	67289499	PLEKHG4	protein_coding	7328	0.50021	2.50361e-05	7.10033e-05	0.396423	0.000109066	0.000730994
ENSG00000006047	chr17	7288263	7294639	YBX2	protein_coding	4631	0.499589	0.00626807	0.00778032	0.509942	0.00109735	0.00513783
ENSG00000175093	chr3	141051347	141148611	SPSB4	protein_coding	3795	0.498851	0.0161223	0.0168971	1.2439	6.68198e-12	4.81175e-10
ENSG00000109107	chr17	28573115	28576948	ALDOC	protein_coding	2612	0.495942	4.3253e-06	1.52414e-05	0.45692	1.16187e-06	1.47367e-05
ENSG00000121864	chr3	179323031	179338583	ZNF639	protein_coding	6819	0.495284	1.74633e-12	3.66911e-11	0.454955	9.5497e-11	4.55445e-09
ENSG00000051341	chr3	121431427	121546641	POLQ	protein_coding	9382	0.495099	9.17143e-09	6.80314e-08	0.366595	2.81929e-06	3.16771e-05
ENSG00000162409	chr1	56645314	56715335	PRKAA2	protein_coding	9362	0.493225	0.00116228	0.00187366	0.397269	0.000818206	0.00401972
ENSG00000138035	chr2	55634061	55693863	PNPT1	protein_coding	5291	0.491823	1.69831e-20	3.40765e-18	0.535274	4.5535e-26	1.2999e-22
ENSG00000136425	chr15	78104606	78131535	CIB2	protein_coding	2137	0.490134	9.58758e-06	3.06573e-05	0.338435	0.0011007	0.00515173
ENSG00000136522	chr3	179588285	179604649	MRPL47	protein_coding	1365	0.489688	8.03891e-14	2.25596e-12	0.471058	1.02081e-13	1.26309e-11
ENSG00000133119	chr13	33818069	33966558	RFC3	protein_coding	7494	0.487826	3.21611e-16	1.65465e-14	0.496467	2.63561e-18	1.22482e-15
ENSG00000137561	chr8	63048553	63086053	TTPA	protein_coding	2684	0.487135	0.0156661	0.0165138	1.00822	6.6385e-07	9.0861e-06
ENSG00000085552	chr1	159927039	159945613	IGSF9	protein_coding	6637	0.486997	4.80389e-05	0.000124134	0.476127	6.35834e-06	6.39289e-05
ENSG00000134057	chr5	69167135	69178245	CCNB1	protein_coding	2433	0.48694	1.42612e-11	2.3747e-10	0.445123	2.44653e-11	1.45287e-09
ENSG00000109805	chr4	17810979	17844865	NCAPG	protein_coding	4847	0.486328	1.55368e-12	3.33417e-11	0.426932	3.96716e-12	3.02579e-10
ENSG00000007968	chr1	23506438	23531233	E2F2	protein_coding	5462	0.48457	2.8866e-10	3.36742e-09	0.454709	2.3683e-10	9.78815e-09
ENSG00000172379	chr15	80404350	80597933	ARNT2	protein_coding	7873	0.483653	0.000443601	0.000829643	0.698114	2.30344e-08	5.10307e-07
ENSG00000157992	chr2	27442366	27446481	KRTCAP3	protein_coding	1403	0.483426	6.94753e-05	0.000168946	0.503403	4.70421e-07	6.77856e-06
ENSG00000221829	chr9	35073835	35079942	FANCG	protein_coding	3540	0.482667	3.79823e-11	5.49775e-10	0.499606	1.2436e-11	8.01641e-10
ENSG00000112276	chr6	105096822	105137157	BVES	protein_coding	5791	0.482115	0.000713169	0.00124162	0.787372	4.15743e-09	1.16581e-07
ENSG00000074317	chr5	176620082	176630556	SNCB	protein_coding	2070	0.482072	0.0116055	0.0129047	0.675277	0.000101972	0.000689926
ENSG00000127337	chr12	69359710	69390870	YEATS4	protein_coding	1781	0.481313	2.57927e-12	5.20131e-11	0.472895	3.53219e-11	1.96066e-09
ENSG00000116035	chr2	70900576	70965373	VAX2	protein_coding	3955	0.481034	0.00164152	0.00250568	0.383589	0.00223618	0.00929964
ENSG00000171435	chr12	117453012	117968990	KSR2	protein_coding	18301	0.480025	0.00383448	0.00515331	0.540089	0.000178038	0.00110919
ENSG00000183010	chr17	81932384	81942412	PYCR1	protein_coding	4755	0.47878	6.32283e-07	2.85417e-06	0.444902	4.5615e-07	6.6153e-06
ENSG00000111846	chr6	10492223	10629368	GCNT2	protein_coding	9738	0.477923	0.000122195	0.000273186	0.582762	2.90158e-08	6.20464e-07
ENSG00000169750	chr17	82031678	82034204	RAC3	protein_coding	1473	0.477878	1.68558e-05	5.00312e-05	0.444302	1.80569e-05	0.000157465
ENSG00000138180	chr10	93496612	93529092	CEP55	protein_coding	3291	0.473644	2.53859e-09	2.26386e-08	0.437911	8.97501e-10	3.05013e-08
ENSG00000186998	chr22	29205896	29259597	EMID1	protein_coding	4854	0.473474	7.6034e-05	0.000182164	0.447054	9.09915e-05	0.000625874
ENSG00000028116	chr2	57907629	58159920	VRK2	protein_coding	3531	0.473178	3.72774e-14	1.1687e-12	0.569154	1.52024e-17	5.5741e-15
ENSG00000067715	chr12	78863993	79452008	SYT1	protein_coding	6454	0.471685	0.000919136	0.00152859	0.488072	7.56918e-05	0.00053381
ENSG00000141576	chr17	76142465	76240493	RNF157	protein_coding	9122	0.470179	0.000825141	0.00140488	0.863624	1.85765e-10	7.96639e-09
ENSG00000110944	chr12	56334174	56340410	IL23A	protein_coding	1178	0.47013	0.000129013	0.000286672	0.762188	8.12142e-10	2.81999e-08
ENSG00000117632	chr1	25884181	25906991	STMN1	protein_coding	6274	0.469603	8.85257e-10	9.15602e-09	0.568789	5.12359e-14	7.00803e-12
ENSG00000166851	chr16	23677656	23690367	PLK1	protein_coding	4760	0.469299	1.47433e-11	2.44482e-10	0.39451	6.27709e-10	2.25585e-08
ENSG00000008323	chr12	6310436	6328506	PLEKHG6	protein_coding	4260	0.468976	1.91322e-05	5.57977e-05	0.395269	3.76269e-05	0.000295965
ENSG00000182899	chr3	197950190	197956610	RPL35A	protein_coding	2899	0.468388	1.88415e-11	2.99304e-10	0.47755	3.07346e-12	2.43236e-10
ENSG00000276644	chr13	71437966	71867204	DACH1	protein_coding	5401	0.467221	0.00405636	0.00539369	0.560586	9.45926e-05	0.000646458
ENSG00000238098	chr16	2339150	2426699	ABCA17P	transcribed_unitary_pseudogene	6574	0.464922	0.00229243	0.00330324	0.387044	0.0110316	0.0345767
ENSG00000137198	chr6	16238587	16295549	GMPR	protein_coding	2225	0.464817	7.10398e-05	0.000172255	0.624532	2.66486e-08	5.76631e-07
ENSG00000171320	chr8	27771949	27812640	ESCO2	protein_coding	7909	0.463266	1.81716e-08	1.23808e-07	0.364324	2.1437e-06	2.49709e-05
ENSG00000123473	chr1	47250139	47314147	STIL	protein_coding	7291	0.462132	1.83426e-13	4.68846e-12	0.41143	2.11575e-12	1.75432e-10
ENSG00000184661	chr8	25459199	25507911	CDCA2	protein_coding	3697	0.459475	1.87618e-08	1.27396e-07	0.344835	2.70785e-06	3.05971e-05
ENSG00000112029	chr6	152970519	152983579	FBXO5	protein_coding	3856	0.458744	1.62811e-14	5.73124e-13	0.498642	5.28733e-18	2.17849e-15
ENSG00000135446	chr12	57747727	57756013	CDK4	protein_coding	3159	0.45662	1.03272e-13	2.83855e-12	0.48317	1.1618e-18	6.03021e-16
ENSG00000168496	chr11	61792911	61797238	FEN1	protein_coding	2198	0.456454	9.52016e-15	3.53745e-13	0.419741	7.49255e-14	9.72231e-12
ENSG00000155760	chr2	202034587	202038445	FZD7	protein_coding	3859	0.453533	0.000577602	0.0010334	0.496605	2.18454e-05	0.000185051
ENSG00000254726	chr1	156072013	156082465	MEX3A	protein_coding	6591	0.450609	0.00051258	0.000934567	0.60768	4.96953e-07	7.12127e-06
ENSG00000010292	chr12	6493356	6531955	NCAPD2	protein_coding	6800	0.450066	4.66239e-11	6.61136e-10	0.445382	2.60213e-11	1.52937e-09
ENSG00000119411	chr9	113349541	113371233	BSPRY	protein_coding	2339	0.449901	0.000352219	0.000677916	0.544744	1.97605e-06	2.32552e-05
ENSG00000143994	chr2	27123789	27130812	ABHD1	protein_coding	4630	0.44797	0.000627564	0.00110943	0.488829	9.33704e-05	0.000639418
ENSG00000119969	chr10	94501434	94613905	HELLS	protein_coding	16051	0.447888	1.81646e-10	2.29204e-09	0.430378	9.9216e-11	4.69005e-09
ENSG00000088305	chr20	32762385	32809356	DNMT3B	protein_coding	4630	0.44697	1.51387e-05	4.56092e-05	0.605374	6.974e-09	1.81224e-07
ENSG00000070087	chr3	149964904	150050788	PFN2	protein_coding	4837	0.445545	0.000498041	0.000911372	0.425797	7.93267e-05	0.00055601
ENSG00000172893	chr11	71428193	71452868	DHCR7	protein_coding	4121	0.444802	2.43907e-06	9.28653e-06	0.553799	1.2944e-08	3.09297e-07
ENSG00000012048	chr17	43044295	43170245	BRCA1	protein_coding	18249	0.443955	4.36228e-09	3.60945e-08	0.394971	8.79588e-09	2.22632e-07
ENSG00000070601	chr9	37650954	37746904	FRMPD1	protein_coding	5913	0.44322	0.0194921	0.019763	1.11788	4.78136e-09	1.30795e-07
ENSG00000163864	chr3	139560180	139678017	NMNAT3	protein_coding	13980	0.442304	0.000132318	0.00029288	0.411537	2.55421e-05	0.000211963
ENSG00000128602	chr7	129188633	129213545	SMO	protein_coding	4750	0.44062	0.00024073	0.000489884	0.434945	1.39983e-05	0.000126459
ENSG00000141198	chr17	54899387	54961956	TOM1L1	protein_coding	7275	0.440492	5.99129e-11	8.2907e-10	0.452237	1.09473e-12	9.92111e-11
ENSG00000117407	chr1	43933320	43937240	ARTN	protein_coding	2657	0.440297	0.0087865	0.0102859	0.415765	0.00193484	0.008258
ENSG00000167536	chr17	28897781	28903079	DHRS13	protein_coding	2952	0.439115	7.12065e-10	7.50005e-09	0.420745	5.42238e-10	1.98817e-08
ENSG00000158169	chr9	95099054	95426796	FANCC	protein_coding	13758	0.438587	8.02398e-13	1.809e-11	0.448438	1.58526e-14	2.49434e-12
ENSG00000182199	chr12	57229573	57234935	SHMT2	protein_coding	4592	0.438054	4.0041e-14	1.24562e-12	0.446082	4.23749e-16	1.0519e-13
ENSG00000118402	chr6	79914814	79947553	ELOVL4	protein_coding	3013	0.436518	0.00628378	0.00779499	0.342096	0.0108142	0.0340288
ENSG00000075131	chr15	66336191	66386746	TIPIN	protein_coding	2875	0.436049	2.5862e-14	8.43775e-13	0.436475	1.67151e-15	3.44349e-13
ENSG00000159685	chr3	126704240	126960420	CHCHD6	protein_coding	2757	0.435028	1.08071e-09	1.09242e-08	0.493133	5.03939e-13	5.12479e-11
ENSG00000131941	chr19	32978592	33064888	RHPN2	protein_coding	4805	0.43046	0.000228188	0.000467919	0.572263	3.7294e-07	5.55531e-06
ENSG00000114416	chr3	180868141	180982753	FXR1	protein_coding	11874	0.430369	2.12048e-10	2.6427e-09	0.420568	1.02792e-09	3.42391e-08
ENSG00000196366	chr9	136483495	136486067	C9orf163	lncRNA	2573	0.427696	0.000135056	0.000298447	0.356817	0.000795158	0.0039264
ENSG00000166402	chr11	8019244	8106243	TUB	protein_coding	9025	0.425609	0.000739599	0.00128208	0.492688	3.90484e-06	4.18955e-05
ENSG00000128596	chr7	128790757	128822132	CCDC136	protein_coding	6238	0.42525	0.0020749	0.00304445	0.449767	0.000492486	0.00262366
ENSG00000278535	chr17	36591879	36600804	DHRS11	protein_coding	5379	0.424399	2.09088e-07	1.09112e-06	0.436435	2.4942e-08	5.45015e-07
ENSG00000183814	chr1	226231149	226309869	LIN9	protein_coding	4442	0.424139	4.69181e-12	8.96583e-11	0.425793	1.56283e-12	1.34323e-10
ENSG00000214160	chr3	184242301	184249548	ALG3	protein_coding	3455	0.423622	1.14284e-08	8.30837e-08	0.429336	3.29211e-09	9.45883e-08
ENSG00000182963	chr17	44798448	44830816	GJC1	protein_coding	8716	0.423292	0.000192856	0.000406049	0.537466	1.57051e-07	2.67778e-06
ENSG00000185842	chr1	224896262	225399292	DNAH14	protein_coding	19693	0.422432	0.000140095	0.000307214	0.426956	7.65203e-06	7.5085e-05
ENSG00000114744	chr3	149738472	149752495	COMMD2	protein_coding	4895	0.422429	2.84497e-11	4.22847e-10	0.483608	3.76732e-14	5.33918e-12
ENSG00000031691	chr6	49463370	49493107	CENPQ	protein_coding	1741	0.421997	4.01861e-10	4.49211e-09	0.438146	9.84341e-11	4.66669e-09
ENSG00000035141	chr2	70295975	70302090	FAM136A	protein_coding	3086	0.421465	3.71891e-17	2.52949e-15	0.438703	1.04109e-19	6.9347e-17
ENSG00000244405	chr3	186046314	186110318	ETV5	protein_coding	6059	0.421291	0.000636175	0.00112362	0.544267	5.89264e-07	8.21721e-06
ENSG00000179761	chr17	28950513	29057216	PIPOX	protein_coding	4370	0.419784	0.00552507	0.00700983	0.496443	0.000565053	0.00294508
ENSG00000119326	chr9	108942569	109013522	CTNNAL1	protein_coding	3124	0.418785	4.33825e-05	0.000113638	0.498822	9.00023e-08	1.66452e-06
ENSG00000128165	chr22	50481543	50486440	ADM2	protein_coding	4289	0.41843	0.000481876	0.00088778	0.419405	0.000108586	0.000728022
ENSG00000104901	chr19	49361783	49375116	DKKL1	protein_coding	1325	0.418407	0.00198881	0.00294397	0.443025	0.000341095	0.00193064
ENSG00000138074	chr2	27199587	27212958	SLC5A6	protein_coding	5588	0.417255	3.88678e-10	4.36909e-09	0.491895	1.04606e-12	9.52319e-11
ENSG00000144395	chr2	196639554	196763490	CCDC150	protein_coding	9678	0.415641	5.71132e-05	0.000143068	0.400054	5.04535e-05	0.000379241
ENSG00000148308	chr9	133030675	133058503	GTF3C5	protein_coding	3656	0.415167	1.14946e-12	2.52064e-11	0.498733	2.99808e-16	7.93518e-14
ENSG00000114859	chr3	184346185	184361650	CLCN2	protein_coding	8522	0.413229	7.71004e-06	2.5361e-05	0.461549	2.27935e-07	3.65702e-06
ENSG00000177383	chr3	184710364	184712064	MAGEF1	protein_coding	1701	0.412429	1.38839e-06	5.67951e-06	0.455494	4.98783e-08	9.95722e-07
ENSG00000041802	chr3	194640791	194672463	LSG1	protein_coding	4801	0.408388	6.344e-11	8.74529e-10	0.422933	1.32034e-11	8.38928e-10
ENSG00000068489	chr17	59155732	59206709	PRR11	protein_coding	6743	0.407512	2.10091e-08	1.41356e-07	0.336566	3.29816e-07	5.01768e-06
ENSG00000138336	chr10	68560337	68694487	TET1	protein_coding	10714	0.407392	0.0001302	0.000288737	0.454806	8.06763e-06	7.85268e-05
ENSG00000176463	chr15	91853708	92172435	SLCO3A1	protein_coding	9422	0.405191	3.28884e-05	8.9599e-05	0.473169	5.67723e-08	1.1106e-06
ENSG00000166451	chr16	81006498	81033114	CENPN	protein_coding	4284	0.404859	1.42772e-08	1.01048e-07	0.429303	2.15651e-10	9.07234e-09
ENSG00000167088	chr18	21612314	21633524	SNRPD1	protein_coding	4862	0.404483	3.53908e-13	8.40373e-12	0.407926	1.04133e-13	1.2845e-11
ENSG00000205853	chr22	32359886	32382106	RFPL3S	lncRNA	6902	0.403183	0.00065236	0.00114871	0.510485	4.59838e-06	4.82232e-05
ENSG00000149485	chr11	61799627	61829318	FADS1	protein_coding	10228	0.402804	0.000113483	0.000256857	0.382493	4.12307e-05	0.000319635
ENSG00000163964	chr3	196639775	196736007	PIGX	protein_coding	7126	0.402766	2.40196e-06	9.183e-06	0.346958	2.30481e-05	0.000194253
ENSG00000138031	chr2	24819169	24919839	ADCY3	protein_coding	6058	0.40075	2.6348e-09	2.33926e-08	0.418642	1.30533e-11	8.33367e-10
ENSG00000128965	chr15	40952962	40956512	CHAC1	protein_coding	2051	0.400638	7.53896e-05	0.000180728	0.385749	6.09934e-05	0.000444504
ENSG00000181773	chr1	27392622	27395814	GPR3	protein_coding	2137	0.39979	5.33606e-05	0.000135017	0.411614	2.27788e-05	0.000192184
ENSG00000004478	chr12	2794970	2805423	FKBP4	protein_coding	5163	0.399681	1.52715e-08	1.06397e-07	0.398605	7.59004e-09	1.95202e-07
ENSG00000167747	chr19	50797704	50804929	C19orf48	transcribed_unitary_pseudogene	3347	0.399575	2.51265e-10	3.06623e-09	0.361961	3.7949e-09	1.07678e-07
ENSG00000277363	chr17	38530031	38605952	SRCIN1	protein_coding	11665	0.397059	0.00528798	0.00676249	0.510743	9.25535e-05	0.000634745
ENSG00000112972	chr5	43287470	43313512	HMGCS1	protein_coding	6627	0.393757	2.27835e-05	6.54474e-05	0.310155	0.000641305	0.00327155
ENSG00000163515	chr3	108743424	108757384	RETNLB	protein_coding	1106	0.391965	0.0167789	0.0174666	0.434528	0.00626301	0.0218057
ENSG00000136828	chr9	126914774	127223166	RALGPS1	protein_coding	10507	0.390643	4.42823e-05	0.000115543	0.314344	0.000433848	0.00236003
ENSG00000166860	chr12	56998836	57006546	ZBTB39	protein_coding	6268	0.390035	2.2129e-11	3.46764e-10	0.415025	1.79311e-14	2.76692e-12
ENSG00000099194	chr10	100347233	100364826	SCD	protein_coding	5245	0.388721	9.76739e-05	0.000226308	0.284384	0.00224507	0.00932903
ENSG00000144120	chr2	119679167	119686507	TMEM177	protein_coding	2588	0.388398	6.13097e-12	1.13905e-10	0.42593	1.22628e-15	2.67994e-13
ENSG00000123416	chr12	49127782	49131397	TUBA1B	protein_coding	3574	0.388107	1.46638e-13	3.89263e-12	0.39586	1.35973e-15	2.92167e-13
ENSG00000124767	chr6	38675925	38703145	GLO1	protein_coding	2356	0.387954	1.04705e-10	1.38218e-09	0.415087	2.98061e-12	2.3777e-10
ENSG00000164181	chr5	60751791	60844274	ELOVL7	protein_coding	4461	0.387689	8.28639e-05	0.000195723	0.333093	0.00022373	0.00134886
ENSG00000175352	chr11	8980576	9004049	NRIP3	protein_coding	4123	0.386652	0.00034578	0.000666802	0.356908	0.000386096	0.00214432
ENSG00000113838	chr3	186546067	186570543	TBCCD1	protein_coding	3398	0.386074	1.19245e-09	1.18742e-08	0.407361	5.07998e-11	2.6609e-09
ENSG00000198780	chr5	74777574	74866966	FAM169A	protein_coding	6875	0.384391	0.00208484	0.00305569	0.304945	0.00349802	0.0134775
ENSG00000107833	chr10	101781325	101783413	NPM3	protein_coding	928	0.382896	7.47398e-07	3.29233e-06	0.472236	3.46968e-10	1.36486e-08
ENSG00000132436	chr7	50444128	50542535	FIGNL1	protein_coding	7364	0.381877	4.22134e-09	3.52188e-08	0.2968	3.75295e-06	4.04328e-05
ENSG00000176171	chr10	131966455	131982013	BNIP3	protein_coding	5325	0.381243	6.79146e-05	0.000165583	0.30537	0.000827943	0.00405659
ENSG00000014138	chr11	65261920	65305589	POLA2	protein_coding	5568	0.379958	2.51275e-12	5.09276e-11	0.366109	2.88098e-12	2.31207e-10
ENSG00000205791	chr12	12355406	12357067	LOH12CR2	lncRNA	1540	0.379553	8.76656e-06	2.84399e-05	0.450839	7.71169e-08	1.45106e-06
ENSG00000011332	chr19	38211006	38229714	DPF1	protein_coding	4800	0.378824	0.00558479	0.00706549	0.498609	4.46679e-05	0.000341403
ENSG00000176894	chr12	132687587	132704985	PXMP2	protein_coding	1523	0.378043	5.18142e-09	4.18371e-08	0.472192	5.70374e-14	7.64952e-12
ENSG00000162607	chr1	62436297	62451804	USP1	protein_coding	3869	0.374678	1.47441e-13	3.89263e-12	0.403837	1.79762e-15	3.64688e-13
ENSG00000142149	chr21	31873020	32044633	HUNK	protein_coding	8589	0.374487	0.0200931	0.0202852	0.568449	6.21021e-05	0.000450694
ENSG00000137563	chr8	63015079	63038806	GGH	protein_coding	2765	0.373706	2.29249e-05	6.58066e-05	0.553254	1.02805e-09	3.42391e-08
ENSG00000134532	chr12	23529504	24562544	SOX5	protein_coding	11062	0.37302	0.0148849	0.0158527	0.580397	1.48017e-05	0.000132341
ENSG00000175166	chr3	184299198	184309050	PSMD2	protein_coding	4960	0.372957	1.67313e-08	1.15168e-07	0.349219	6.52005e-08	1.25581e-06
ENSG00000101444	chr20	34280268	34311802	AHCY	protein_coding	4488	0.372836	2.03259e-08	1.37319e-07	0.40755	1.02497e-09	3.41937e-08
ENSG00000168061	chr11	65040901	65044828	SAC3D1	protein_coding	1772	0.372177	1.68919e-09	1.59876e-08	0.378072	2.53301e-10	1.03724e-08
ENSG00000139354	chr12	100573683	100628288	GAS2L3	protein_coding	8822	0.372031	2.5593e-07	1.31001e-06	0.508028	3.06509e-13	3.293e-11
ENSG00000108671	chr17	32444379	32483319	PSMD11	protein_coding	7083	0.371342	2.58293e-10	3.11999e-09	0.340797	1.41764e-09	4.54715e-08
ENSG00000204186	chr2	206274663	206314427	ZDBF2	protein_coding	10901	0.37115	0.00338385	0.00462671	0.353151	0.00092032	0.00443151
ENSG00000175183	chr12	76858709	76879023	CSRP2	protein_coding	5842	0.370803	0.000297581	0.000586251	0.393486	4.95515e-05	0.000373515
ENSG00000141384	chr18	26226445	26391685	TAF4B	protein_coding	6383	0.369918	3.76418e-05	0.000100303	0.446116	1.66024e-07	2.80801e-06
ENSG00000117155	chr1	84643707	84690803	SSX2IP	protein_coding	8639	0.368747	3.6026e-09	3.09577e-08	0.319623	1.6834e-07	2.83996e-06
ENSG00000142677	chr1	24119771	24143140	IL22RA1	protein_coding	2817	0.368513	0.00400571	0.00535117	0.327521	0.00200027	0.00848468
ENSG00000196363	chr9	134135365	134159968	WDR5	protein_coding	3629	0.365455	2.02102e-12	4.18059e-11	0.3765	1.33956e-13	1.60771e-11
ENSG00000119333	chr9	128633661	128656787	WDR34	protein_coding	2604	0.364006	1.09833e-08	8.02839e-08	0.412436	4.67746e-11	2.49919e-09
ENSG00000172031	chr1	92029985	92063538	EPHX4	protein_coding	2250	0.363982	0.00785375	0.00938568	0.406779	0.00133479	0.00605727
ENSG00000185252	chr22	20394115	20408461	ZNF74	protein_coding	6251	0.361886	1.61697e-07	8.78067e-07	0.504853	2.96552e-12	2.3704e-10
ENSG00000186283	chr1	179082070	179098023	TOR3A	protein_coding	3224	0.361435	3.70102e-09	3.16678e-08	0.399131	3.53139e-11	1.96066e-09
ENSG00000186326	chr19	32675848	32678300	RGS9BP	protein_coding	2453	0.361189	0.00560524	0.00708021	0.466661	0.000277771	0.00162017
ENSG00000143799	chr1	226360691	226408093	PARP1	protein_coding	7183	0.360755	5.68527e-12	1.07113e-10	0.379704	6.81039e-14	8.92406e-12
ENSG00000132383	chr17	1829702	1900082	RPA1	protein_coding	5492	0.359033	1.7351e-11	2.83124e-10	0.348899	2.11688e-11	1.28187e-09
ENSG00000171109	chr3	179347709	179394936	MFN1	protein_coding	5945	0.358	5.01788e-09	4.07627e-08	0.354956	9.57311e-09	2.39274e-07
ENSG00000185798	chr3	196554177	196568674	WDR53	protein_coding	1797	0.357701	3.41114e-09	2.95656e-08	0.361717	7.97894e-10	2.77534e-08
ENSG00000172336	chr7	100706121	100707486	POP7	protein_coding	911	0.357405	2.64464e-10	3.16805e-09	0.410732	1.64856e-13	1.93215e-11
ENSG00000127564	chr16	2968024	2980479	PKMYT1	protein_coding	4974	0.357231	1.1496e-05	3.59294e-05	0.299085	7.39581e-05	0.00052343
ENSG00000108406	chr17	59565558	59608345	DHX40	protein_coding	5906	0.357075	1.82372e-11	2.9392e-10	0.366673	7.3242e-13	7.10483e-11
ENSG00000153574	chr2	88691673	88750929	RPIA	protein_coding	1813	0.356822	3.47634e-10	3.952e-09	0.369362	5.35951e-11	2.77459e-09
ENSG00000109576	chr4	170060222	170091699	AADAT	protein_coding	2970	0.354637	0.00103831	0.0017028	0.303536	0.00207741	0.00876168
ENSG00000137434	chr6	10671418	10694797	C6orf52	protein_coding	995	0.35348	0.000950651	0.00157578	0.372219	0.00027617	0.00161201
ENSG00000111261	chr12	12326056	12350242	MANSC1	protein_coding	5716	0.353354	0.000426237	0.000800416	0.3474	0.000162516	0.00102593
ENSG00000104738	chr8	47960185	47978160	MCM4	protein_coding	6973	0.3529	4.47465e-08	2.78832e-07	0.26745	1.00156e-05	9.45846e-05
ENSG00000181788	chr3	150741125	150763477	SIAH2	protein_coding	2619	0.351261	2.96661e-06	1.10334e-05	0.349868	1.86645e-06	2.21744e-05
ENSG00000182004	chr1	203861599	203871152	SNRPE	protein_coding	2080	0.350946	1.7727e-10	2.25122e-09	0.386145	1.15123e-12	1.03393e-10
ENSG00000106484	chr7	130486171	130506465	MEST	protein_coding	5335	0.350865	0.00032357	0.000632733	0.494187	1.19369e-07	2.11785e-06
ENSG00000143845	chr1	204131062	204152044	ETNK2	protein_coding	4513	0.347951	0.000496458	0.00090889	0.340592	0.000104411	0.000703807
ENSG00000170421	chr12	52897187	52949954	KRT8	protein_coding	6881	0.347827	0.00117047	0.0018842	0.334104	0.000474648	0.00254219
ENSG00000179598	chr17	17200995	17206333	PLD6	protein_coding	2615	0.346841	1.7305e-05	5.11222e-05	0.293976	0.000109554	0.000733776
ENSG00000171119	chr19	5823802	5828324	NRTN	protein_coding	1109	0.3467	0.00685204	0.00837565	0.357695	0.00151079	0.00672085
ENSG00000133773	chr12	82223681	82358805	CCDC59	protein_coding	3518	0.34595	7.0447e-12	1.29088e-10	0.351538	3.87909e-12	2.96996e-10
ENSG00000163584	chr3	170864875	170870208	RPL22L1	protein_coding	2051	0.343395	0.000338801	0.000657134	0.438934	3.80093e-06	4.09015e-05
ENSG00000121905	chr1	32885994	32898441	HPCA	protein_coding	1964	0.342725	0.00222369	0.00322155	0.567573	2.89317e-07	4.4696e-06
ENSG00000189227	chr15	67521131	67530146	C15orf61	protein_coding	4751	0.342524	1.25714e-09	1.23347e-08	0.374353	1.7195e-11	1.06052e-09
ENSG00000153879	chr19	33373685	33382686	CEBPG	protein_coding	4056	0.342293	1.8734e-07	9.98398e-07	0.343306	3.70862e-07	5.53262e-06
ENSG00000171863	chr2	3575260	3580920	RPS7	protein_coding	5529	0.341701	1.16741e-06	4.90042e-06	0.423676	9.26899e-09	2.32805e-07
ENSG00000148291	chr9	133356550	133361158	SURF2	protein_coding	999	0.341246	8.24054e-09	6.24674e-08	0.392749	3.34468e-12	2.61592e-10
ENSG00000106268	chr7	2242222	2251146	NUDT1	protein_coding	2093	0.341142	2.65312e-07	1.35458e-06	0.336384	2.13851e-07	3.46584e-06
ENSG00000127561	chr16	1989660	1994275	SYNGR3	protein_coding	3395	0.341141	0.0125034	0.0137131	0.431773	0.00132789	0.00603418
ENSG00000117450	chr1	45511036	45523047	PRDX1	protein_coding	1504	0.340051	0.0001061	0.000242692	0.451146	2.47031e-07	3.91779e-06
ENSG00000168795	chr9	37438102	37465450	ZBTB5	protein_coding	4690	0.339767	1.74452e-08	1.19467e-07	0.355365	6.31988e-09	1.6683e-07
ENSG00000163291	chr4	78887127	78939438	PAQR3	protein_coding	12403	0.338202	2.46731e-06	9.38514e-06	0.353398	4.47025e-07	6.5048e-06
ENSG00000184979	chr22	18150170	18177397	USP18	protein_coding	1858	0.33747	0.000203397	0.000423796	0.33569	8.35755e-05	0.000581305
ENSG00000144231	chr2	127843553	127858155	POLR2D	protein_coding	5222	0.337332	2.82032e-14	9.12738e-13	0.345038	4.02844e-16	1.01457e-13
ENSG00000124374	chr2	71182738	71227103	PAIP2B	protein_coding	6300	0.33733	0.000182369	0.000388041	0.344899	2.95233e-05	0.000240067
ENSG00000187741	chr16	89737549	89816657	FANCA	protein_coding	9736	0.337301	2.1181e-06	8.18951e-06	0.344214	3.8297e-07	5.68354e-06
ENSG00000188807	chr1	9588911	9614877	TMEM201	protein_coding	6981	0.336678	1.56789e-09	1.49098e-08	0.336453	2.63228e-10	1.07021e-08
ENSG00000125901	chr20	3046052	3048250	MRPS26	protein_coding	1016	0.335824	2.28732e-08	1.5197e-07	0.367097	4.25087e-10	1.6273e-08
ENSG00000139350	chr12	96907224	96953780	NEDD1	protein_coding	4465	0.33521	3.39947e-06	1.24358e-05	0.481262	4.00339e-10	1.54291e-08
ENSG00000114993	chr2	74425835	74442422	RTKN	protein_coding	5191	0.334584	3.6328e-07	1.77353e-06	0.326701	1.19159e-07	2.11658e-06
ENSG00000119231	chr3	196867856	196934714	SENP5	protein_coding	8448	0.334209	9.76316e-10	1.0046e-08	0.332898	4.45978e-10	1.6909e-08
ENSG00000196151	chr2	159235798	159286703	WDSUB1	protein_coding	2034	0.333648	5.12043e-08	3.12622e-07	0.358089	1.80161e-09	5.60772e-08
ENSG00000105220	chr19	34359480	34402413	GPI	protein_coding	10680	0.33351	1.66601e-05	4.96341e-05	0.339316	8.9647e-06	8.61257e-05
ENSG00000170899	chr6	52977948	52995304	GSTA4	protein_coding	2101	0.332495	0.00247381	0.00352911	0.339615	0.000998151	0.00474285
ENSG00000081913	chr18	62715541	62980433	PHLPP1	protein_coding	9051	0.33245	4.6381e-05	0.000120237	0.339397	1.0111e-05	9.54186e-05
ENSG00000171121	chr3	179236691	179267002	KCNMB3	protein_coding	10361	0.33082	0.00118638	0.00190514	0.342428	0.000402329	0.00221939
ENSG00000137747	chr11	117900641	117929459	TMPRSS13	protein_coding	5369	0.330266	0.00934006	0.0108235	0.30252	0.0035521	0.0136477
ENSG00000156136	chr4	70992538	71030914	DCK	protein_coding	3103	0.330226	4.37819e-07	2.08769e-06	0.419577	2.22171e-10	9.31192e-09
ENSG00000186665	chr17	67991101	67996431	C17orf58	protein_coding	2396	0.329835	1.74469e-07	9.36021e-07	0.376241	9.43922e-10	3.17669e-08
ENSG00000136938	chr9	97983341	98015943	ANP32B	protein_coding	1870	0.32974	1.10289e-09	1.10853e-08	0.348256	4.71512e-11	2.51595e-09
ENSG00000108813	chr17	49968970	49974959	DLX4	protein_coding	3628	0.329735	0.0168936	0.0175496	0.316393	0.0118097	0.0365314
ENSG00000166394	chr11	7665100	7677222	CYB5R2	protein_coding	8595	0.327319	0.0111689	0.0125443	0.371626	0.000783196	0.00387487
ENSG00000143882	chr2	10721100	10785110	ATP6V1C2	protein_coding	3566	0.32679	0.0024986	0.00356195	0.496538	3.27111e-05	0.000262569
ENSG00000169908	chr3	149369022	149377692	TM4SF1	protein_coding	3495	0.326294	0.00583463	0.00732157	0.445001	3.06868e-05	0.000248165
ENSG00000162769	chr1	212858275	212899363	FLVCR1	protein_coding	6422	0.325843	1.6653e-06	6.67618e-06	0.3298	7.32902e-07	9.88564e-06
ENSG00000083807	chr19	58479512	58512413	SLC27A5	protein_coding	8120	0.325832	0.000243768	0.000495312	0.336425	9.80617e-05	0.000667427
ENSG00000070950	chr3	8775402	8963773	RAD18	protein_coding	6984	0.325301	2.22074e-11	3.46764e-10	0.335243	9.167e-13	8.51639e-11
ENSG00000066926	chr18	57544377	57586702	FECH	protein_coding	8784	0.325087	4.26773e-05	0.000112157	0.295695	0.000183734	0.001139
ENSG00000137074	chr9	32886601	33025130	APTX	protein_coding	16392	0.324936	6.30707e-07	2.85025e-06	0.365743	3.74802e-08	7.77743e-07
ENSG00000261308	chr12	51817840	51848766	FIGNL2	protein_coding	4973	0.323407	0.0121687	0.0134194	0.475133	0.00014135	0.000910425
ENSG00000147650	chr8	104489231	104589024	LRP12	protein_coding	9777	0.322369	0.0038784	0.00520188	0.304739	0.00192317	0.00821871
ENSG00000136933	chr9	125200542	125234161	RABEPK	protein_coding	3429	0.321756	7.2086e-10	7.57281e-09	0.368656	2.86184e-13	3.12503e-11
ENSG00000006042	chr17	32927910	32945106	TMEM98	protein_coding	5187	0.321495	0.000858619	0.00144775	0.336441	9.01064e-05	0.000620895
ENSG00000170802	chr2	48314637	48379295	FOXN2	protein_coding	5482	0.320856	1.49697e-06	6.06804e-06	0.425248	5.21972e-11	2.71984e-09
ENSG00000168887	chr2	85605254	85612066	C2orf68	protein_coding	5813	0.320569	2.36221e-11	3.632e-10	0.340796	9.95766e-13	9.12771e-11
ENSG00000277972	chr17	38730341	38735605	CISD3	protein_coding	3118	0.31893	4.53757e-07	2.15495e-06	0.38884	2.06246e-10	8.72255e-09
ENSG00000144034	chr2	73729104	73737400	TPRKB	protein_coding	2004	0.315148	1.72144e-10	2.20004e-09	0.326499	2.29197e-11	1.37539e-09
ENSG00000215021	chr12	6965327	6970753	PHB2	protein_coding	2458	0.314416	1.90913e-08	1.29415e-07	0.351571	6.42813e-10	2.29586e-08
ENSG00000198924	chr10	113834725	113854383	DCLRE1A	protein_coding	4582	0.313862	3.80311e-09	3.24031e-08	0.318262	8.07976e-10	2.80796e-08
ENSG00000141655	chr18	62325287	62391288	TNFRSF11A	protein_coding	9097	0.313747	0.00257554	0.00365863	0.334556	0.000413283	0.00227012
ENSG00000014641	chr2	63588609	63607197	MDH1	protein_coding	4990	0.313283	4.85669e-09	3.96943e-08	0.352926	1.853e-10	7.96312e-09
ENSG00000115241	chr2	27381195	27409591	PPM1G	protein_coding	4579	0.311243	3.88532e-13	9.17164e-12	0.325979	3.5369e-15	6.6054e-13
ENSG00000137309	chr6	34236873	34246231	HMGA1	protein_coding	2391	0.311114	9.54766e-06	3.05784e-05	0.250269	0.0001824	0.00113196
ENSG00000162174	chr11	62337448	62393412	ASRGL1	protein_coding	6143	0.310203	0.0172313	0.0178403	0.471989	0.000108331	0.000726558
ENSG00000184117	chr22	29554808	29581327	NIPSNAP1	protein_coding	2983	0.309839	1.86201e-06	7.34736e-06	0.342734	1.99534e-08	4.49779e-07
ENSG00000174547	chr11	66435075	66466738	MRPL11	protein_coding	2539	0.308876	8.04156e-07	3.52301e-06	0.368078	1.55757e-08	3.63821e-07
ENSG00000132423	chr6	99369401	99394195	COQ3	protein_coding	1448	0.308446	5.46327e-07	2.52873e-06	0.299264	4.64317e-07	6.71135e-06
ENSG00000169258	chr5	176595802	176610156	GPRIN1	protein_coding	4234	0.307374	0.00240245	0.00344323	0.30169	0.00143402	0.00642595
ENSG00000100350	chr22	36487190	36507101	FOXRED2	protein_coding	5577	0.306369	0.000169909	0.000363456	0.27973	0.00037785	0.00210469
ENSG00000176974	chr17	18327860	18363563	SHMT1	protein_coding	7281	0.305657	8.31466e-06	2.71716e-05	0.281957	2.77609e-05	0.000227635
ENSG00000111669	chr12	6867119	6870948	TPI1	protein_coding	2700	0.305603	9.25131e-07	3.97064e-06	0.331244	6.44572e-08	1.24449e-06
ENSG00000176428	chr7	73667831	73672112	VPS37D	protein_coding	1620	0.305067	0.00730736	0.00882734	0.455843	1.16378e-05	0.000107866
ENSG00000247626	chr2	197705369	197708395	MARS2	protein_coding	3027	0.304726	7.75194e-06	2.54571e-05	0.32965	8.19132e-07	1.0869e-05
ENSG00000130816	chr19	10133345	10231286	DNMT1	protein_coding	13356	0.303984	1.76416e-06	7.03036e-06	0.341273	1.42509e-08	3.36018e-07
ENSG00000129173	chr11	19224063	19241620	E2F8	protein_coding	4134	0.302601	0.000114203	0.000258049	0.252642	0.000595715	0.00307562
ENSG00000105364	chr19	10251901	10260055	MRPL4	protein_coding	4080	0.301948	5.00294e-07	2.35367e-06	0.346608	8.85215e-09	2.23915e-07
ENSG00000085760	chr2	55236595	55269347	MTIF2	protein_coding	3374	0.300916	6.7335e-11	9.22237e-10	0.338768	5.38173e-14	7.29106e-12
ENSG00000225921	chr6	13615335	13632739	NOL7	protein_coding	2364	0.300529	3.82226e-11	5.49775e-10	0.321794	3.0322e-13	3.27526e-11
ENSG00000114491	chr3	124730433	124749273	UMPS	protein_coding	7590	0.29985	5.07551e-08	3.11438e-07	0.29075	5.9138e-08	1.15125e-06
ENSG00000135632	chr2	73214222	73227221	SMYD5	protein_coding	3364	0.299699	5.61963e-11	7.83041e-10	0.324519	1.96175e-13	2.24651e-11
ENSG00000164466	chr5	175477062	175529742	SFXN1	protein_coding	7407	0.299443	4.41707e-06	1.55216e-05	0.329528	4.42251e-07	6.45308e-06
ENSG00000156976	chr3	186783205	186789897	EIF4A2	protein_coding	6130	0.298346	3.08726e-06	1.14291e-05	0.348489	7.85514e-08	1.47182e-06
ENSG00000162929	chr2	61065871	61138034	KIAA1841	protein_coding	8184	0.297872	1.18845e-06	4.96798e-06	0.333942	1.25947e-07	2.21549e-06
ENSG00000018699	chr2	32628032	32821051	TTC27	protein_coding	3520	0.297801	1.78269e-11	2.88465e-10	0.339364	4.78704e-16	1.16658e-13
ENSG00000132591	chr17	28855010	28861061	ERAL1	protein_coding	2240	0.29565	4.61693e-10	5.055e-09	0.299286	9.00525e-11	4.33619e-09
ENSG00000175193	chr3	183829271	183884933	PARL	protein_coding	2268	0.295575	1.93788e-05	5.64348e-05	0.200736	0.00522424	0.0187425
ENSG00000132819	chr20	57391396	57409333	RBM38	protein_coding	2697	0.295305	0.000110994	0.000251934	0.382559	1.09775e-06	1.40303e-05
ENSG00000163170	chr2	74135400	74147912	BOLA3	protein_coding	3072	0.29528	2.80218e-05	7.7929e-05	0.337478	4.42597e-07	6.45578e-06
ENSG00000133641	chr12	88033846	88050160	C12orf29	protein_coding	6395	0.292677	1.93628e-07	1.02646e-06	0.33235	6.48319e-09	1.70465e-07
ENSG00000073803	chr3	185282941	185489094	MAP3K13	protein_coding	12604	0.292203	0.00010808	0.000246154	0.204591	0.00687785	0.0235464
ENSG00000170836	chr17	60600183	60666280	PPM1D	protein_coding	5044	0.292188	1.44259e-09	1.38827e-08	0.302451	3.09345e-11	1.76366e-09
ENSG00000111057	chr12	52948871	52952906	KRT18	protein_coding	3069	0.292167	0.0021231	0.00310044	0.263221	0.00689794	0.0235995
ENSG00000276023	chr17	37489891	37513501	DUSP14	protein_coding	2439	0.291906	0.000471791	0.000872487	0.28063	0.00041515	0.00227726
ENSG00000087338	chr2	69829660	69881384	GMCL1	protein_coding	4892	0.291849	2.41255e-09	2.15625e-08	0.296325	1.90738e-09	5.86388e-08
ENSG00000277791	chr17	38752741	38764225	PSMB3	protein_coding	1168	0.291369	4.29396e-07	2.05383e-06	0.332476	1.03496e-08	2.55644e-07
ENSG00000119737	chr2	53852912	53859967	GPR75	protein_coding	2287	0.291068	0.000726076	0.00126191	0.349435	2.8781e-05	0.000234604
ENSG00000115944	chr2	42333546	42425088	COX7A2L	protein_coding	5605	0.290755	5.14773e-07	2.40767e-06	0.353942	3.08517e-09	8.92199e-08
ENSG00000241370	chr6	30345131	30346884	RPP21	protein_coding	1606	0.290143	6.14493e-07	2.79587e-06	0.301596	1.21856e-07	2.1549e-06
ENSG00000119772	chr2	25227855	25342590	DNMT3A	protein_coding	12142	0.290055	1.23576e-06	5.13898e-06	0.330213	1.49775e-08	3.50875e-07
ENSG00000177565	chr3	177019340	177228000	TBL1XR1	protein_coding	11903	0.289676	5.61813e-05	0.00014091	0.276375	0.000137741	0.000891779
ENSG00000085662	chr7	134442356	134459284	AKR1B1	protein_coding	3654	0.288851	0.0045499	0.0059436	0.339197	0.000394908	0.00218479
ENSG00000185813	chr17	81900958	81911432	PCYT2	protein_coding	6872	0.288589	9.25067e-06	2.97698e-05	0.324318	7.54891e-07	1.0131e-05
ENSG00000174951	chr19	48748011	48755390	FUT1	protein_coding	4343	0.288407	0.000911912	0.00151721	0.311794	0.000138788	0.000897122
ENSG00000163159	chr1	151176304	151195321	VPS72	protein_coding	1780	0.287066	7.4985e-09	5.76465e-08	0.351162	5.27183e-12	3.88734e-10
ENSG00000125485	chr9	132592997	132670401	DDX31	protein_coding	5546	0.28705	1.01761e-09	1.04175e-08	0.304558	3.3305e-11	1.86948e-09
ENSG00000135040	chr9	85941146	86025462	NAA35	protein_coding	6805	0.286029	1.98492e-09	1.83115e-08	0.312243	8.63807e-12	5.92353e-10
ENSG00000076604	chr17	28744005	28750956	TRAF4	protein_coding	4573	0.286008	2.74161e-06	1.02919e-05	0.321485	1.37009e-07	2.37765e-06
ENSG00000163754	chr3	148991408	149031775	GYG1	protein_coding	7551	0.285966	4.95069e-05	0.000127517	0.35366	5.62862e-07	7.90976e-06
ENSG00000116985	chr1	39757182	39788865	BMP8B	protein_coding	6652	0.281762	0.0104876	0.0119159	0.317617	0.00173861	0.00755194
ENSG00000043514	chr1	39838110	39883511	TRIT1	protein_coding	6646	0.28125	1.74636e-05	5.14547e-05	0.344433	1.1776e-08	2.85409e-07
ENSG00000125482	chr9	132375548	132406851	TTF1	protein_coding	3215	0.280965	1.34501e-08	9.60412e-08	0.304707	1.42594e-10	6.36751e-09
ENSG00000197557	chr2	177612999	177618742	TTC30A	protein_coding	5744	0.280785	0.000134271	0.000296875	0.343411	7.73148e-07	1.03343e-05
ENSG00000159377	chr1	151399560	151401937	PSMB4	protein_coding	2125	0.28035	1.42473e-08	1.01015e-07	0.304802	4.92236e-10	1.83686e-08
ENSG00000061794	chr12	27710822	27756295	MRPS35	protein_coding	2043	0.279922	6.07478e-06	2.06245e-05	0.268575	2.7424e-05	0.00022515
ENSG00000184047	chr12	122207663	122227456	DIABLO	protein_coding	7119	0.279462	1.80611e-09	1.68949e-08	0.327342	9.46446e-13	8.73572e-11
ENSG00000003987	chr8	17296794	17413528	MTMR7	protein_coding	6928	0.278533	0.00903407	0.0105053	0.813846	6.43041e-13	6.36133e-11
ENSG00000105486	chr19	48115445	48170603	LIG1	protein_coding	6576	0.277928	3.39548e-06	1.24325e-05	0.283054	1.44195e-06	1.77922e-05
ENSG00000114956	chr2	73926826	73958961	DGUOK	protein_coding	1455	0.277182	1.8855e-09	1.75151e-08	0.297266	1.09003e-10	5.03763e-09
ENSG00000154642	chr21	17788974	17819386	C21orf91	protein_coding	6228	0.27716	0.00302906	0.00420029	0.314111	0.000556237	0.0029052
ENSG00000178053	chr3	158571163	158607252	MLF1	protein_coding	3735	0.276097	0.00308246	0.00426197	0.346043	6.99758e-05	0.000499491
ENSG00000131626	chr11	70270700	70385312	PPFIA1	protein_coding	12242	0.275219	0.00222121	0.00321912	0.540983	8.49344e-08	1.57883e-06
ENSG00000138078	chr2	44316281	44361862	PREPL	protein_coding	8156	0.275089	1.7537e-08	1.19891e-07	0.308545	1.36162e-10	6.10759e-09
ENSG00000112039	chr6	35452338	35467102	FANCE	protein_coding	2709	0.274648	0.00024944	0.000505557	0.248335	0.000588551	0.00304532
ENSG00000136940	chr9	122798389	122828588	PDCL	protein_coding	3351	0.27452	6.30539e-09	4.96678e-08	0.282851	4.57951e-10	1.72828e-08
ENSG00000278053	chr17	37609739	37643446	DDX52	protein_coding	9637	0.271707	1.1598e-08	8.41643e-08	0.282561	8.483e-10	2.91292e-08
ENSG00000188372	chr7	76397518	76442071	ZP3	protein_coding	2673	0.270617	0.0109527	0.0123534	0.341209	0.000369798	0.00206791
ENSG00000172954	chr2	30447226	30644225	LCLAT1	protein_coding	7517	0.26959	2.54854e-06	9.6484e-06	0.269664	1.09849e-06	1.40307e-05
ENSG00000187764	chr9	89360787	89498130	SEMA4D	protein_coding	14160	0.269485	0.000482052	0.00088778	0.224718	0.0017455	0.00757791
ENSG00000134308	chr2	9583967	9630997	YWHAQ	protein_coding	2701	0.267448	5.96518e-06	2.02867e-05	0.314316	5.82427e-08	1.13548e-06
ENSG00000174446	chr15	66490135	66497780	SNAPC5	protein_coding	4138	0.267331	7.06776e-08	4.17716e-07	0.290926	1.27529e-09	4.1539e-08
ENSG00000175581	chr11	73787872	73865133	MRPL48	protein_coding	3830	0.267151	1.47035e-05	4.44317e-05	0.373973	1.23444e-09	4.03729e-08
ENSG00000116670	chr1	11674480	11691650	MAD2L2	protein_coding	3324	0.26701	6.79168e-05	0.000165583	0.33576	4.32149e-07	6.3288e-06
ENSG00000116199	chr1	179025804	179076567	FAM20B	protein_coding	6046	0.267	1.3014e-05	4.00192e-05	0.292804	1.64488e-06	1.99028e-05
ENSG00000109103	chr17	28546708	28552631	UNC119	protein_coding	5090	0.266575	1.18178e-06	4.95557e-06	0.284443	1.92639e-07	3.16441e-06
ENSG00000196230	chr6	30720352	30725426	TUBB	protein_coding	3208	0.265731	1.84718e-07	9.87049e-07	0.261025	1.3901e-07	2.40818e-06
ENSG00000171960	chr1	42658423	42676758	PPIH	protein_coding	1446	0.265427	4.32289e-06	1.52414e-05	0.299856	2.81927e-07	4.37573e-06
ENSG00000070018	chr12	12116025	12267044	LRP6	protein_coding	10369	0.26458	0.000270894	0.000541923	0.299369	3.08111e-05	0.000248867
ENSG00000160688	chr1	154983338	154993111	FLAD1	protein_coding	4019	0.264342	1.22231e-07	6.8784e-07	0.297118	2.34711e-09	6.99272e-08
ENSG00000168040	chr11	70203296	70207390	FADD	protein_coding	1708	0.264125	0.00520748	0.00667655	0.49062	2.14123e-06	2.49494e-05
ENSG00000156345	chr9	87966441	87974753	CDK20	protein_coding	5727	0.264114	0.00529668	0.00677061	0.204602	0.0148759	0.0440329
ENSG00000121879	chr3	179148114	179240093	PIK3CA	protein_coding	17189	0.263421	0.00013875	0.000305097	0.286188	3.62424e-05	0.000286622
ENSG00000163156	chr1	151156664	151170296	SCNM1	protein_coding	4363	0.262069	1.70553e-07	9.17466e-07	0.306174	2.31473e-09	6.92443e-08
ENSG00000131876	chr15	101281510	101295282	SNRPA1	protein_coding	3669	0.262056	5.44527e-08	3.29692e-07	0.264023	5.72863e-08	1.11879e-06
ENSG00000130560	chr9	135932969	135961373	UBAC1	protein_coding	2972	0.261917	2.23703e-07	1.15835e-06	0.267876	1.15859e-07	2.06896e-06
ENSG00000187713	chr9	137204082	137205648	TMEM203	protein_coding	1567	0.260704	1.47173e-08	1.0398e-07	0.286863	1.48685e-10	6.58798e-09
ENSG00000139197	chr12	7188685	7218574	PEX5	protein_coding	5488	0.260284	1.8768e-07	9.98885e-07	0.297916	3.92023e-09	1.10882e-07
ENSG00000163960	chr3	196347662	196432430	UBXN7	protein_coding	11621	0.260145	0.000110082	0.000250005	0.268226	4.12296e-05	0.000319635
ENSG00000114391	chr3	101681091	101686718	RPL24	protein_coding	2618	0.258951	0.000108802	0.000247519	0.309681	8.12191e-06	7.8959e-05
ENSG00000174953	chr3	154272546	154324487	DHX36	protein_coding	10552	0.258929	5.67292e-07	2.61671e-06	0.275708	5.42238e-08	1.06702e-06
ENSG00000175691	chr19	2933218	2944971	ZNF77	protein_coding	2437	0.258862	6.47184e-05	0.000158842	0.285383	8.97058e-06	8.61615e-05
ENSG00000187522	chr10	14838306	14871741	HSPA14	protein_coding	7102	0.258488	1.04907e-06	4.44086e-06	0.281124	9.95559e-08	1.81434e-06
ENSG00000164404	chr5	132861181	132866884	GDF9	protein_coding	3279	0.256745	0.00718926	0.00871204	0.227638	0.0162217	0.0471622
ENSG00000138032	chr2	44167969	44244384	PPM1B	protein_coding	7129	0.256231	7.2458e-11	9.82345e-10	0.272087	7.74264e-13	7.43851e-11
ENSG00000071794	chr3	149030127	149086554	HLTF	protein_coding	6024	0.256071	0.00254091	0.00361713	0.298658	7.02684e-05	0.000501401
ENSG00000144959	chr3	172630249	172711218	NCEH1	protein_coding	4808	0.255754	0.00670822	0.00823245	0.301625	0.00093575	0.00449551
ENSG00000197111	chr12	53452102	53481162	PCBP2	protein_coding	8423	0.255655	2.8135e-10	3.31102e-09	0.269033	7.62697e-12	5.33514e-10
ENSG00000130881	chr19	33177603	33208864	LRP3	protein_coding	5721	0.253893	0.00645072	0.00796516	0.286026	0.000576512	0.0029931
ENSG00000084731	chr2	25926598	25982749	KIF3C	protein_coding	6401	0.253533	0.00157556	0.00241787	0.188248	0.0170344	0.0490053
ENSG00000142230	chr19	47113274	47210636	SAE1	protein_coding	3742	0.253228	2.20962e-07	1.14563e-06	0.271883	1.07171e-08	2.62612e-07
ENSG00000161202	chr3	184155377	184173614	DVL3	protein_coding	6302	0.252421	0.000711935	0.00124002	0.194228	0.0106449	0.0336205
ENSG00000163950	chr4	1692731	1712344	SLBP	protein_coding	1884	0.25206	2.1555e-07	1.12338e-06	0.283597	1.02411e-08	2.53748e-07
ENSG00000115421	chr2	60756253	60802086	PAPOLG	protein_coding	8479	0.251983	2.18885e-07	1.13633e-06	0.332358	2.83828e-10	1.14234e-08
ENSG00000079999	chr19	10486125	10503558	KEAP1	protein_coding	3930	0.25173	0.000189565	0.000400171	0.306878	4.14008e-06	4.40294e-05
ENSG00000121578	chr3	119211732	119240946	B4GALT4	protein_coding	6988	0.251032	0.00882423	0.0103211	0.342002	0.000323172	0.00184592
ENSG00000172992	chr17	45023340	45061109	DCAKD	protein_coding	2834	0.250913	5.37208e-05	0.000135842	0.238508	7.29202e-05	0.00051786
ENSG00000110492	chr11	46380756	46383837	MDK	protein_coding	2196	0.249962	0.0212739	0.0213217	0.281574	0.0077453	0.0260037
ENSG00000135469	chr12	56266858	56270966	COQ10A	protein_coding	3243	0.249132	1.44256e-05	4.37596e-05	0.237255	5.83828e-05	0.000428921
ENSG00000108349	chr17	40140318	40172171	CASC3	protein_coding	6368	0.248976	2.43623e-07	1.25341e-06	0.308017	3.63487e-10	1.41728e-08
ENSG00000124523	chr6	13574529	13615158	SIRT5	protein_coding	6525	0.247115	1.79121e-05	5.25833e-05	0.292345	2.04935e-07	3.33351e-06
ENSG00000198042	chr8	33485182	33501262	MAK16	protein_coding	4416	0.247015	5.03849e-05	0.00012908	0.321473	4.0791e-07	6.01791e-06
ENSG00000267855	chr19	8308768	8321375	NDUFA7	protein_coding	1396	0.246328	7.70871e-05	0.000184284	0.293646	3.49953e-06	3.82175e-05
ENSG00000138081	chr2	47789316	47906498	FBXO11	protein_coding	8045	0.246258	9.63284e-08	5.53819e-07	0.301159	2.5007e-11	1.47626e-09
ENSG00000196517	chr1	43991500	44031467	SLC6A9	protein_coding	5249	0.246123	0.00142785	0.00222782	0.194014	0.0103198	0.0328116
ENSG00000096401	chr6	44387706	44450425	CDC5L	protein_coding	6323	0.246102	9.94812e-09	7.33857e-08	0.271205	8.02224e-11	3.91952e-09
ENSG00000175182	chr3	184335926	184348421	FAM131A	protein_coding	8925	0.246075	0.00202563	0.00299071	0.299188	0.000165093	0.0010394
ENSG00000144827	chr3	111979010	111993368	ABHD10	protein_coding	3026	0.246065	1.94984e-05	5.6742e-05	0.3129	4.27259e-08	8.73445e-07
ENSG00000132305	chr2	86143932	86195770	IMMT	protein_coding	4180	0.245889	1.45415e-09	1.39606e-08	0.262095	1.64636e-11	1.02013e-09
ENSG00000143315	chr1	160024953	160031990	PIGM	protein_coding	7038	0.24559	5.11134e-06	1.76674e-05	0.28483	7.54726e-08	1.42146e-06
ENSG00000055332	chr2	37099210	37157065	EIF2AK2	protein_coding	10753	0.245346	4.27221e-06	1.51586e-05	0.264676	2.76313e-07	4.30028e-06
ENSG00000141378	chr17	59674636	59707626	PTRH2	protein_coding	4738	0.245281	3.14804e-06	1.1622e-05	0.25473	8.25035e-07	1.09401e-05
ENSG00000081692	chr1	227730425	227735411	JMJD4	protein_coding	4315	0.245035	1.57794e-06	6.36408e-06	0.271949	2.80639e-08	6.03756e-07
ENSG00000101220	chr20	3753508	3767781	C20orf27	protein_coding	1809	0.24492	0.000100687	0.000232351	0.285941	3.29498e-06	3.62674e-05
ENSG00000243678	chr17	51165435	51171744	NME2	protein_coding	2496	0.244422	0.000810778	0.00138453	0.258703	0.000168949	0.00106
ENSG00000215845	chr1	161037631	161038977	TSTD1	protein_coding	1197	0.244274	0.0016819	0.00255565	0.413135	3.23226e-07	4.9268e-06
ENSG00000152229	chr18	45983536	46072272	PSTPIP2	protein_coding	4413	0.243924	0.014796	0.0157707	0.326702	0.000286668	0.0016626
ENSG00000119421	chr9	122144058	122159779	NDUFA8	protein_coding	804	0.24358	1.35459e-05	4.13772e-05	0.271344	1.57657e-06	1.9175e-05
ENSG00000162817	chr1	220690363	220699153	C1orf115	protein_coding	2891	0.243387	0.00302008	0.00419072	0.36271	9.36455e-06	8.93657e-05
ENSG00000179262	chr19	12945855	12953642	RAD23A	protein_coding	2547	0.243279	2.10931e-06	8.17054e-06	0.282917	2.78928e-08	6.00626e-07
ENSG00000214022	chr7	150368189	150374044	REPIN1	protein_coding	4649	0.243222	0.00117474	0.00189022	0.29609	5.65251e-05	0.000417807
ENSG00000125454	chr17	75272981	75289510	SLC25A19	protein_coding	3316	0.243021	4.55297e-05	0.000118336	0.271588	3.10306e-06	3.43728e-05
ENSG00000188368	chr19	42302098	42310821	PRR19	protein_coding	2575	0.242975	0.00240586	0.00344565	0.321734	0.000106131	0.000713839
ENSG00000177732	chr20	325595	330224	SOX12	protein_coding	4630	0.242805	0.00402601	0.00536579	0.238983	0.00346004	0.0133608
ENSG00000147905	chr9	37120574	37358149	ZCCHC7	protein_coding	4171	0.242588	3.43288e-05	9.27687e-05	0.28093	2.03617e-06	2.38364e-05
ENSG00000130299	chr19	17334920	17342731	GTPBP3	protein_coding	4528	0.242552	0.000187165	0.000396134	0.289309	6.47157e-06	6.49041e-05
ENSG00000137700	chr11	119024114	119030906	SLC37A4	protein_coding	6186	0.24252	3.43601e-06	1.25352e-05	0.258723	4.35957e-07	6.37522e-06
ENSG00000108375	chr17	58353676	58417595	RNF43	protein_coding	6329	0.242182	0.00180379	0.00271821	0.294227	4.09885e-05	0.000318149
ENSG00000138101	chr2	25377198	25673647	DTNB	protein_coding	7146	0.242013	0.000143136	0.000313027	0.246124	5.97597e-05	0.000437268
ENSG00000146842	chr7	130164713	130207770	TMEM209	protein_coding	4669	0.241662	9.51908e-06	3.056e-05	0.261041	4.42082e-07	6.45298e-06
ENSG00000106245	chr7	99408641	99419616	BUD31	protein_coding	2374	0.24147	8.75422e-06	2.84229e-05	0.323635	9.6502e-09	2.40599e-07
ENSG00000077514	chr11	74493851	74669117	POLD3	protein_coding	8147	0.240978	9.39541e-07	4.01531e-06	0.305753	8.87224e-10	3.02034e-08
ENSG00000005175	chr12	47661249	47706030	RPAP3	protein_coding	5867	0.239262	4.45821e-09	3.68123e-08	0.263546	1.84997e-10	7.95867e-09
ENSG00000126858	chr17	32142454	32253374	RHOT1	protein_coding	7577	0.236992	1.53033e-06	6.18452e-06	0.248739	2.22024e-07	3.5734e-06
ENSG00000163155	chr1	151159748	151165948	LYSMD1	protein_coding	2508	0.235813	3.10522e-05	8.55854e-05	0.288285	2.88911e-07	4.46504e-06
ENSG00000179151	chr15	74630558	74696292	EDC3	protein_coding	5089	0.233859	7.26064e-09	5.60326e-08	0.238645	7.49304e-10	2.64313e-08
ENSG00000176125	chr7	100888721	100889715	UFSP1	protein_coding	995	0.232874	0.00389249	0.00521903	0.269451	0.000432837	0.00235549
ENSG00000133597	chr7	140672945	140696261	ADCK2	protein_coding	3167	0.232764	6.91982e-05	0.000168503	0.300484	1.10976e-07	1.99159e-06
ENSG00000198836	chr3	193593144	193697811	OPA1	protein_coding	9153	0.232378	7.30853e-05	0.000176363	0.233663	4.39867e-05	0.000337099
ENSG00000179051	chr1	17406760	17439677	RCC2	protein_coding	4079	0.232152	1.50396e-05	4.53716e-05	0.264548	7.77201e-07	1.0377e-05
ENSG00000130717	chr9	131523801	131531264	UCK1	protein_coding	2684	0.231977	8.67624e-08	5.0242e-07	0.241493	1.09785e-08	2.68358e-07
ENSG00000167363	chr17	82735615	82751196	FN3K	protein_coding	4473	0.231549	0.00823076	0.00974337	0.239551	0.00470669	0.0172023
ENSG00000091164	chr18	56597209	56651600	TXNL1	protein_coding	11297	0.231526	3.71461e-05	9.91798e-05	0.252172	5.40146e-06	5.5342e-05
ENSG00000004487	chr1	23019443	23083689	KDM1A	protein_coding	5508	0.231483	8.86004e-07	3.82315e-06	0.291258	1.27802e-09	4.156e-08
ENSG00000131473	chr17	41866917	41930542	ACLY	protein_coding	5208	0.230973	1.40012e-05	4.25981e-05	0.250469	1.00216e-06	1.29661e-05
ENSG00000111667	chr12	6852128	6866632	USP5	protein_coding	3738	0.230754	1.31434e-06	5.4264e-06	0.231937	1.19976e-06	1.51213e-05
ENSG00000167272	chr12	120578764	120581402	POP5	protein_coding	2177	0.229784	7.17667e-06	2.3936e-05	0.25046	1.2675e-06	1.58204e-05
ENSG00000180228	chr2	178431414	178451512	PRKRA	protein_coding	3885	0.228927	1.7936e-06	7.1335e-06	0.251364	1.2227e-07	2.16033e-06
ENSG00000168827	chr3	158644527	158695581	GFM1	protein_coding	11789	0.228374	6.42708e-06	2.16738e-05	0.215334	1.26267e-05	0.00011561
ENSG00000103599	chr15	67254786	67502260	IQCH	protein_coding	7122	0.228177	0.00417335	0.00552745	0.254038	0.00209342	0.00881619
ENSG00000011258	chr17	51177425	51260163	MBTD1	protein_coding	12567	0.22715	8.0088e-05	0.000190783	0.259565	7.06156e-06	7.01348e-05
ENSG00000106028	chr7	141738334	141787922	SSBP1	protein_coding	11812	0.227116	1.74239e-05	5.13756e-05	0.265943	2.69201e-07	4.20808e-06
ENSG00000004975	chr17	7225342	7234517	DVL2	protein_coding	5321	0.22673	6.40029e-05	0.000157283	0.212079	0.000184467	0.00114265
ENSG00000130545	chr19	6463777	6467221	CRB3	protein_coding	1600	0.226618	0.00153188	0.00236895	0.27262	8.2134e-05	0.000572574
ENSG00000149679	chr20	62388632	62407285	CABLES2	protein_coding	7485	0.225759	0.000213372	0.000441599	0.240439	4.45718e-05	0.000340995
ENSG00000151849	chr13	24882279	24922889	CENPJ	protein_coding	5817	0.225712	0.00088915	0.00148735	0.249229	0.000207265	0.00126486
ENSG00000160051	chr1	32205671	32208682	IQCC	protein_coding	2463	0.225542	9.6678e-05	0.000224545	0.2585	7.18461e-06	7.12507e-05
ENSG00000074219	chr19	49340595	49362457	TEAD2	protein_coding	2980	0.225368	0.00317061	0.00437323	0.252353	0.000427538	0.00233333
ENSG00000068784	chr2	45388680	45612165	SRBD1	protein_coding	5339	0.22474	3.60754e-07	1.76334e-06	0.257219	7.9355e-10	2.76263e-08
ENSG00000117877	chr19	45406644	45410737	CD3EAP	protein_coding	3197	0.22465	0.000418388	0.000786781	0.244662	8.77203e-05	0.00060728
ENSG00000166173	chr15	70829130	70854157	LARP6	protein_coding	6307	0.224597	0.0195029	0.0197689	0.222835	0.00911331	0.0296285
ENSG00000106367	chr7	101154456	101161596	AP1S1	protein_coding	1782	0.224385	0.000720568	0.00125342	0.360668	2.41299e-07	3.84098e-06
ENSG00000183647	chr19	57599885	57612722	ZNF530	protein_coding	5019	0.223318	0.00255661	0.0036369	0.226213	0.00064116	0.00327155
ENSG00000015153	chr12	42157104	42238349	YAF2	protein_coding	10839	0.222864	1.16349e-05	3.62225e-05	0.265135	3.08513e-07	4.72234e-06
ENSG00000137404	chr6	30688047	30691420	NRM	protein_coding	2045	0.221309	0.000300401	0.000591517	0.189022	0.00152678	0.00678369
ENSG00000132507	chr17	7306999	7312463	EIF5A	protein_coding	2685	0.220798	9.26624e-05	0.000216572	0.292514	4.01091e-07	5.93045e-06
ENSG00000143553	chr1	153658703	153661852	SNAPIN	protein_coding	1517	0.220285	2.65383e-05	7.45785e-05	0.241833	6.52894e-06	6.53974e-05
ENSG00000143971	chr2	67397322	67412089	ETAA1	protein_coding	7477	0.219448	4.00217e-06	1.43016e-05	0.250116	2.03716e-07	3.31774e-06
ENSG00000164284	chr5	149345430	149354583	GRPEL2	protein_coding	4419	0.219126	2.36514e-05	6.77467e-05	0.192526	0.0002715	0.00158962
ENSG00000186132	chr2	119302225	119366834	C2orf76	protein_coding	1554	0.219086	0.00010404	0.0002394	0.2935	5.67156e-07	7.9617e-06
ENSG00000143256	chr1	161100556	161118055	PFDN2	protein_coding	621	0.21908	0.000264113	0.00053127	0.314113	1.21282e-06	1.52523e-05
ENSG00000243147	chr2	27771717	27988087	MRPL33	protein_coding	2873	0.218689	3.28745e-05	8.9599e-05	0.25727	1.87162e-06	2.22226e-05
ENSG00000136908	chr9	127935099	127937854	DPM2	protein_coding	2503	0.217858	3.0098e-06	1.1163e-05	0.251861	4.62874e-08	9.34303e-07
ENSG00000140307	chr15	59638062	59657541	GTF2A2	protein_coding	3233	0.217828	5.04355e-05	0.00012908	0.236009	1.45878e-05	0.000130868
ENSG00000116096	chr2	72887382	72892158	SPR	protein_coding	1458	0.217432	0.0033986	0.00464529	0.313101	8.01717e-06	7.81118e-05
ENSG00000206535	chr3	100401532	100456319	LNP1	protein_coding	1910	0.216805	0.00752829	0.00905878	0.238015	0.00284708	0.0113525
ENSG00000144028	chr2	96274338	96321271	SNRNP200	protein_coding	11695	0.215451	2.04184e-05	5.91191e-05	0.24992	2.60726e-07	4.09921e-06
ENSG00000137364	chr6	18128311	18155077	TPMT	protein_coding	3184	0.215358	0.000172005	0.000367744	0.269244	1.09552e-06	1.40108e-05
ENSG00000177125	chr9	126860665	126885878	ZBTB34	protein_coding	6606	0.214387	0.000105841	0.000242432	0.223804	2.83201e-05	0.000231555
ENSG00000136811	chr9	128455186	128501292	ODF2	protein_coding	6393	0.214385	1.84121e-05	5.38507e-05	0.243836	7.26251e-07	9.80586e-06
ENSG00000151692	chr2	6917412	7068286	RNF144A	protein_coding	6450	0.214119	0.013544	0.0146305	0.204569	0.0101774	0.0324415
ENSG00000126091	chr1	43705824	43931165	ST3GAL3	protein_coding	19809	0.213687	0.0052841	0.00675968	0.27692	0.000228196	0.0013735
ENSG00000182952	chr6	26538366	26546933	HMGN4	protein_coding	1992	0.213596	3.93345e-05	0.000104398	0.252164	6.28766e-07	8.69524e-06
ENSG00000123268	chr12	50763710	50821162	ATF1	protein_coding	2830	0.212006	2.51976e-06	9.55747e-06	0.233772	7.32383e-08	1.38722e-06
ENSG00000110090	chr11	68754620	68844410	CPT1A	protein_coding	6571	0.21153	0.00942691	0.0109084	0.268294	0.000832736	0.00407807
ENSG00000135441	chr12	55716037	55720087	BLOC1S1	protein_coding	1657	0.211158	9.60925e-05	0.000223676	0.282514	6.44095e-07	8.85819e-06
ENSG00000143630	chr1	155277463	155289848	HCN3	protein_coding	4241	0.210928	0.0175964	0.0181342	0.269914	0.00186247	0.00799606
ENSG00000197905	chr12	2959330	3040676	TEAD4	protein_coding	2275	0.210747	0.00468775	0.00610183	0.204258	0.00495934	0.0179627
ENSG00000169021	chr19	29205320	29213151	UQCRFS1	protein_coding	3086	0.210592	0.00122697	0.00195935	0.217401	0.00206888	0.00873134
ENSG00000118412	chr6	89829894	89874436	CASP8AP2	protein_coding	8243	0.209257	5.00197e-05	0.00012859	0.225612	1.67453e-05	0.000147606
ENSG00000173889	chr3	170086732	170181749	PHC3	protein_coding	16919	0.209147	0.000687896	0.00120255	0.257897	3.596e-05	0.000284759
ENSG00000064933	chr2	189784085	189877629	PMS1	protein_coding	5454	0.209081	4.11115e-06	1.46519e-05	0.220793	8.47371e-07	1.1188e-05
ENSG00000166788	chr11	18069935	18106087	SAAL1	protein_coding	3066	0.2086	0.000146502	0.000318825	0.218648	7.86011e-05	0.000551796
ENSG00000159210	chr17	48929316	48944842	SNF8	protein_coding	4995	0.207744	3.23203e-07	1.6072e-06	0.230035	1.06605e-08	2.61867e-07
ENSG00000131467	chr17	42824385	42843760	PSME3	protein_coding	5154	0.207542	1.15892e-05	3.61363e-05	0.211388	1.9785e-06	2.32687e-05
ENSG00000062485	chr12	56271699	56300391	CS	protein_coding	6401	0.207369	2.03332e-07	1.06663e-06	0.214025	1.66662e-08	3.85242e-07
ENSG00000138382	chr2	169810081	169824931	METTL5	protein_coding	2865	0.207334	2.98745e-05	8.25663e-05	0.228755	5.12777e-06	5.29551e-05
ENSG00000012660	chr6	53267398	53349179	ELOVL5	protein_coding	4217	0.207246	0.000187814	0.000396847	0.233174	1.55963e-05	0.000138608
ENSG00000004660	chr17	3860315	3894891	CAMKK1	protein_coding	7433	0.206837	0.012583	0.013774	0.224491	0.00568606	0.0201373
ENSG00000065518	chr3	120596328	120602507	NDUFB4	protein_coding	1877	0.206486	0.000579032	0.0010355	0.238721	7.2265e-05	0.000513813
ENSG00000110880	chr12	108645109	108731526	CORO1C	protein_coding	6462	0.20624	0.000488298	0.000897225	0.232066	3.22188e-05	0.00025919
ENSG00000120253	chr6	149724315	149749665	NUP43	protein_coding	4420	0.206233	2.03182e-07	1.06663e-06	0.226086	9.27351e-09	2.32805e-07
ENSG00000130921	chr12	123233436	123257960	C12orf65	protein_coding	6571	0.206232	7.76022e-07	3.40719e-06	0.23408	1.18351e-08	2.8647e-07
ENSG00000125850	chr20	17956979	18059188	OVOL2	protein_coding	4719	0.205995	0.0124629	0.0136762	0.269733	0.000555683	0.00290306
ENSG00000162385	chr1	53226900	53238518	MAGOH	protein_coding	1363	0.205561	1.41244e-05	4.29402e-05	0.229491	1.20133e-06	1.51363e-05
ENSG00000083845	chr19	58386400	58394806	RPS5	protein_coding	3617	0.204935	0.00693017	0.00845312	0.261304	0.00126038	0.005774
ENSG00000141759	chr18	79970813	80033949	TXNL4A	protein_coding	5217	0.204742	7.35159e-05	0.00017718	0.240973	1.90504e-06	2.2559e-05
ENSG00000121060	chr17	56836387	56914080	TRIM25	protein_coding	9835	0.204501	2.98971e-05	8.25719e-05	0.212352	6.64652e-06	6.64918e-05
ENSG00000205937	chr16	2253116	2268397	RNPS1	protein_coding	8567	0.204389	6.3381e-08	3.77371e-07	0.222213	4.48044e-09	1.23835e-07
ENSG00000104064	chr15	50275392	50355408	GABPB1	protein_coding	11710	0.203471	1.23857e-08	8.90748e-08	0.212073	1.8951e-09	5.83959e-08
ENSG00000143314	chr1	156737303	156741590	MRPL24	protein_coding	1695	0.203248	0.000907201	0.00151062	0.2356	0.000134776	0.000875561
ENSG00000114107	chr3	138494344	138594538	CEP70	protein_coding	4409	0.202899	0.00342837	0.00467961	0.223395	0.00137436	0.00620229
ENSG00000008405	chr12	106991364	107093549	CRY1	protein_coding	4782	0.202664	5.49634e-05	0.0001382	0.203534	2.22518e-05	0.00018807
ENSG00000180370	chr3	196739857	196832647	PAK2	protein_coding	6270	0.202193	0.000185586	0.00039322	0.213353	4.64643e-05	0.000353511
ENSG00000143398	chr1	151197949	151249536	PIP5K1A	protein_coding	5405	0.201994	6.97045e-06	2.33883e-05	0.251298	3.49705e-08	7.31361e-07
ENSG00000154059	chr18	24426634	24453531	IMPACT	protein_coding	5282	0.201661	0.00206598	0.00303469	0.20206	0.00107022	0.00503204
ENSG00000137337	chr6	30699807	30717447	MDC1	protein_coding	7622	0.20157	0.000991547	0.00163613	0.25103	1.78275e-05	0.000155668
ENSG00000185838	chr22	19783223	19854939	GNB1L	protein_coding	13338	0.201453	0.0109478	0.0123513	0.19968	0.008765	0.0286992
ENSG00000004864	chr7	96120220	96322147	SLC25A13	protein_coding	3805	0.200855	0.000404993	0.000763381	0.256295	8.21031e-06	7.9702e-05
ENSG00000143321	chr1	156742109	156766925	HDGF	protein_coding	3674	0.200619	3.67224e-05	9.83758e-05	0.217901	5.37181e-06	5.51032e-05
ENSG00000011143	chr17	58205441	58219605	MKS1	protein_coding	4215	0.200089	8.87544e-06	2.86772e-05	0.242115	9.58871e-08	1.7579e-06
ENSG00000168813	chr19	32345594	32387667	ZNF507	protein_coding	11239	0.199675	0.000249197	0.00050532	0.229617	3.71411e-05	0.000292547
ENSG00000130748	chr19	47045909	47048624	TMEM160	protein_coding	655	0.199203	0.00729443	0.00881969	0.318121	2.48611e-05	0.000207259
ENSG00000143319	chr1	156721891	156728766	ISG20L2	protein_coding	5229	0.199062	2.20313e-06	8.4848e-06	0.216903	1.54901e-07	2.64563e-06
ENSG00000178694	chr3	94062980	94131832	NSUN3	protein_coding	8858	0.198972	0.00811408	0.00963367	0.293875	0.00013944	0.000900589
ENSG00000233016	chr9	136721366	136728184	SNHG7	lncRNA	4891	0.198675	0.0139464	0.0150055	0.250049	0.00176664	0.00765038
ENSG00000198890	chr1	107056674	107067636	PRMT6	protein_coding	4340	0.198652	0.0120048	0.0132787	0.247402	0.000414147	0.0022736
ENSG00000108506	chr17	61865367	61928016	INTS2	protein_coding	8726	0.198635	8.46093e-05	0.000199376	0.20643	2.68275e-05	0.000221171
ENSG00000111653	chr12	6650301	6663142	ING4	protein_coding	2709	0.198205	0.00170173	0.00258089	0.276818	1.92206e-05	0.000166235
ENSG00000153391	chr18	35452230	35497979	INO80C	protein_coding	5775	0.197902	0.0041002	0.00544117	0.25534	0.000195201	0.00120059
ENSG00000174327	chr17	7036015	7040117	SLC16A13	protein_coding	2143	0.197441	0.0133607	0.0144635	0.264166	0.000503022	0.0026702
ENSG00000089009	chr12	112405190	112418838	RPL6	protein_coding	4447	0.1972	0.000213357	0.000441599	0.18563	0.000602161	0.00310448
ENSG00000006625	chr7	30496621	30504841	GGCT	protein_coding	1594	0.197022	0.00161833	0.00247405	0.170431	0.00674564	0.0231731
ENSG00000197223	chr2	68041130	68110948	C1D	protein_coding	3581	0.19694	0.000492837	0.000903084	0.266842	5.07825e-06	5.2566e-05
ENSG00000160767	chr1	155247205	155255483	FAM189B	protein_coding	4468	0.19689	0.000264779	0.000532077	0.199483	0.000165581	0.00104198
ENSG00000187778	chr12	49556544	49568145	MCRS1	protein_coding	3261	0.195444	2.38957e-07	1.23098e-06	0.219265	2.92699e-09	8.52448e-08
ENSG00000178409	chr6	107065182	107115515	BEND3	protein_coding	7085	0.195439	0.000613608	0.00108908	0.19696	0.000385782	0.0021432
ENSG00000138036	chr2	43774039	43810010	DYNC2LI1	protein_coding	4618	0.194723	4.71714e-05	0.000122207	0.207198	1.27454e-05	0.00011659
ENSG00000240682	chr3	129127415	129161063	ISY1	protein_coding	3872	0.194569	9.28072e-06	2.98426e-05	0.219815	5.88228e-07	8.20562e-06
ENSG00000143368	chr1	149923317	149927803	SF3B4	protein_coding	1704	0.193902	3.39951e-05	9.19909e-05	0.203117	1.4184e-05	0.000127876
ENSG00000020256	chr20	52051663	52204308	ZFP64	protein_coding	7496	0.193798	0.000208195	0.00043286	0.171205	0.0008629	0.00420281
ENSG00000136643	chr1	213051233	213274774	RPS6KC1	protein_coding	6191	0.193065	0.000251012	0.000508487	0.200387	0.000154113	0.000980779
ENSG00000117748	chr1	27891524	27914746	RPA2	protein_coding	1981	0.192763	0.0002297	0.000470171	0.249208	1.35281e-06	1.68013e-05
ENSG00000142168	chr21	31659666	31668931	SOD1	protein_coding	2152	0.192492	0.00086408	0.00145573	0.197823	0.000599101	0.0030915
ENSG00000135392	chr12	55820960	55830824	DNAJC14	protein_coding	4190	0.192434	7.50085e-06	2.47438e-05	0.218667	5.61935e-08	1.10343e-06
ENSG00000118496	chr6	145793502	145814795	FBXO30	protein_coding	9051	0.191606	0.00158769	0.00243276	0.19144	0.00138211	0.00623097
ENSG00000150967	chr12	122920951	122981649	ABCB9	protein_coding	13291	0.191266	0.00149475	0.00232137	0.242689	3.76087e-05	0.00029588
ENSG00000111364	chr12	123602077	123620943	DDX55	protein_coding	5849	0.190991	2.69734e-05	7.57324e-05	0.192366	2.89594e-05	0.000235818
ENSG00000100105	chr22	31325804	31346346	PATZ1	protein_coding	5807	0.190587	0.00255463	0.00363537	0.238202	0.000154154	0.000980786
ENSG00000169105	chr15	40470984	40473158	CHST14	protein_coding	2175	0.190429	0.0018123	0.00272899	0.207715	0.000417187	0.00228558
ENSG00000174516	chr11	66466327	66477337	PELI3	protein_coding	3926	0.190298	0.00102384	0.00168526	0.2069	0.00027486	0.00160577
ENSG00000095319	chr9	128947699	129007096	NUP188	protein_coding	8041	0.190186	0.000552806	0.000996591	0.228293	1.46881e-05	0.000131566
ENSG00000140350	chr15	68778535	68820897	ANP32A	protein_coding	7620	0.189616	4.00296e-05	0.000105962	0.221947	6.86793e-07	9.34253e-06
ENSG00000042286	chr10	70098223	70132934	AIFM2	protein_coding	5135	0.189592	0.0153519	0.0162509	0.227089	0.0029494	0.0117035
ENSG00000080345	chr2	151409883	151508013	RIF1	protein_coding	18166	0.189277	2.74851e-05	7.68089e-05	0.208847	1.92086e-06	2.27128e-05
ENSG00000196465	chr12	56152256	56159647	MYL6B	protein_coding	4973	0.189225	0.00193827	0.00288298	0.24669	4.2055e-05	0.000324787
ENSG00000068878	chr2	53864069	53970993	PSME4	protein_coding	10392	0.188666	1.31977e-05	4.05221e-05	0.193704	4.61916e-06	4.8403e-05
ENSG00000100029	chr22	30576625	30607083	PES1	protein_coding	4527	0.188461	0.000793717	0.00136003	0.226948	5.71071e-05	0.000421485
ENSG00000136636	chr1	215567304	215621807	KCTD3	protein_coding	5017	0.187522	0.00110602	0.00180132	0.144811	0.00880834	0.0288246
ENSG00000015475	chr22	17734138	17774770	BID	protein_coding	4500	0.187271	0.00981883	0.0113014	0.201564	0.005429	0.0193646
ENSG00000108829	chr17	50375059	50397523	LRRC59	protein_coding	4642	0.187062	0.000155287	0.000335216	0.196371	3.40012e-05	0.000271399
ENSG00000168763	chr2	96816245	96835382	CNNM3	protein_coding	5887	0.18649	8.6622e-05	0.00020376	0.209414	3.47282e-06	3.79844e-05
ENSG00000010539	chr16	3222325	3236221	ZNF200	protein_coding	7498	0.186476	1.66903e-05	4.96871e-05	0.204804	2.35369e-06	2.71323e-05
ENSG00000125457	chr17	75266228	75271227	MIF4GD	protein_coding	2766	0.18577	0.00157619	0.00241791	0.222929	0.000101842	0.000689164
ENSG00000171490	chr16	11833850	11851580	RSL1D1	protein_coding	6162	0.184587	5.13341e-05	0.000130962	0.197497	1.7362e-05	0.000152169
ENSG00000111615	chr12	75490863	75511636	KRR1	protein_coding	10747	0.184278	2.80699e-06	1.05079e-05	0.180073	4.09815e-06	4.36415e-05
ENSG00000178301	chr11	77589391	77610356	AQP11	protein_coding	2125	0.183494	0.0183275	0.0187814	0.287723	0.000527106	0.00277963
ENSG00000134419	chr16	18781295	18790383	RPS15A	protein_coding	6679	0.183171	0.00591562	0.00740236	0.24975	0.000377798	0.00210469
ENSG00000115317	chr2	74529725	74533332	HTRA2	protein_coding	2617	0.182911	1.03437e-05	3.27878e-05	0.212165	1.59602e-07	2.71663e-06
ENSG00000135829	chr1	182839347	182887982	DHX9	protein_coding	5898	0.182811	1.17831e-07	6.67876e-07	0.190583	7.83612e-09	2.00755e-07
ENSG00000121749	chr12	71839707	71927248	TBC1D15	protein_coding	8227	0.182683	6.11954e-05	0.000151217	0.202405	7.2681e-06	7.18647e-05
ENSG00000157895	chr12	121000486	121016502	C12orf43	protein_coding	6140	0.182499	1.66465e-06	6.67618e-06	0.199725	2.4702e-08	5.40658e-07
ENSG00000189308	chr4	82909973	83012926	LIN54	protein_coding	6870	0.182364	9.45333e-05	0.000220318	0.201829	1.13543e-05	0.000105507
ENSG00000117479	chr1	169463909	169485944	SLC19A2	protein_coding	4464	0.181757	0.00454359	0.00593729	0.251582	0.000101516	0.000687426
ENSG00000123472	chr1	46632737	46673867	ATPAF1	protein_coding	6143	0.181532	2.75605e-05	7.68958e-05	0.216338	5.26566e-07	7.46268e-06
ENSG00000119285	chr1	236549005	236604516	HEATR1	protein_coding	9061	0.18081	0.000784564	0.0013478	0.1804	0.000489025	0.0026087
ENSG00000178163	chr4	10439880	10457426	ZNF518B	protein_coding	10915	0.180123	0.0207785	0.0208878	0.18701	0.00704336	0.0240198
ENSG00000144867	chr3	133784023	133825772	SRPRB	protein_coding	22124	0.179544	0.00348474	0.00474364	0.227493	0.000200688	0.00122923
ENSG00000117691	chr1	212432920	212446379	NENF	protein_coding	1264	0.179517	0.00643719	0.0079523	0.22931	0.000701238	0.00352524
ENSG00000013306	chr17	44319625	44324870	SLC25A39	protein_coding	3526	0.179078	0.000556843	0.00100207	0.202827	9.18588e-05	0.000630579
ENSG00000169359	chr3	155821024	155854456	SLC33A1	protein_coding	10418	0.178903	0.0003146	0.000617657	0.209618	2.06933e-05	0.000177018
ENSG00000112592	chr6	170554302	170572870	TBP	protein_coding	2318	0.178091	9.87818e-06	3.14612e-05	0.210899	1.08598e-07	1.95698e-06
ENSG00000165282	chr9	35088688	35096601	PIGO	protein_coding	7219	0.177741	0.00561276	0.00708748	0.216384	0.00112285	0.00524251
ENSG00000173163	chr2	61888724	62147247	COMMD1	protein_coding	2392	0.17526	0.00220877	0.00320339	0.241094	4.6859e-05	0.000356107
ENSG00000204220	chr6	33289302	33298401	PFDN6	protein_coding	2953	0.174969	0.0014078	0.00219895	0.172192	0.00240162	0.00984848
ENSG00000115275	chr2	74461057	74465410	MOGS	protein_coding	3584	0.174691	0.000149525	0.000324348	0.226845	9.79631e-07	1.27282e-05
ENSG00000106344	chr7	128297685	128343908	RBM28	protein_coding	15866	0.173862	0.000462071	0.000858469	0.199748	3.67631e-05	0.000290198
ENSG00000110921	chr12	109573255	109598125	MVK	protein_coding	6488	0.173759	0.00227227	0.00327889	0.196987	0.000476438	0.00255109
ENSG00000167965	chr16	2204248	2209453	MLST8	protein_coding	4360	0.173725	0.000461536	0.000857871	0.20585	2.08273e-05	0.00017805
ENSG00000186141	chr1	145824088	145844402	POLR3C	protein_coding	4690	0.173051	5.45256e-05	0.000137444	0.201987	1.49609e-06	1.83583e-05
ENSG00000070785	chr1	44850522	44986722	EIF2B3	protein_coding	3411	0.172342	0.000355385	0.000683026	0.200111	2.59075e-05	0.000214576
ENSG00000173402	chr3	49468703	49535618	DAG1	protein_coding	6921	0.171907	0.000625469	0.00110622	0.190835	0.00012841	0.000839666
ENSG00000117360	chr1	150321479	150353233	PRPF3	protein_coding	5408	0.171161	0.00208789	0.00305792	0.233703	0.00015021	0.000960069
ENSG00000153207	chr1	246839098	246931948	AHCTF1	protein_coding	9579	0.170714	0.000620982	0.00110022	0.193434	6.99355e-05	0.000499354
ENSG00000169599	chr2	69396113	69437628	NFU1	protein_coding	1834	0.170639	0.00358043	0.00486235	0.232369	9.25146e-05	0.000634745
ENSG00000163607	chr3	112990984	113015060	GTPBP8	protein_coding	3794	0.17052	0.0040594	0.00539595	0.25454	2.44568e-05	0.00020435
ENSG00000138709	chr4	128061286	128222931	LARP1B	protein_coding	10296	0.170518	0.000848433	0.00143661	0.179117	0.000331197	0.00188288
ENSG00000111328	chr12	123250112	123272334	CDK2AP1	protein_coding	6027	0.170185	0.00052237	0.000950689	0.174473	0.0002819	0.0016409
ENSG00000120063	chr17	65009289	65056740	GNA13	protein_coding	6431	0.170112	0.00419845	0.00555318	0.201801	0.000518464	0.00274086
ENSG00000143258	chr1	161159450	161165723	USP21	protein_coding	3764	0.16939	0.000324632	0.00063394	0.217175	1.17343e-05	0.000108584
ENSG00000159335	chr12	6765516	6770952	PTMS	protein_coding	1487	0.168737	0.00928908	0.0107706	0.20318	0.00151197	0.00672535
ENSG00000161847	chr19	10316212	10333638	RAVER1	protein_coding	4979	0.168643	0.0105806	0.0120011	0.208527	0.000888634	0.00430904
ENSG00000075856	chr12	108522214	108561400	SART3	protein_coding	7637	0.168499	7.21423e-06	2.40255e-05	0.185722	3.27372e-07	4.98239e-06
ENSG00000125870	chr20	16729961	16742564	SNRPB2	protein_coding	2608	0.168431	8.05059e-05	0.000191392	0.199246	4.42896e-06	4.66793e-05
ENSG00000139719	chr12	122229564	122266494	VPS33A	protein_coding	7466	0.167938	0.000150259	0.000325764	0.200749	4.6398e-06	4.85717e-05
ENSG00000066379	chr6	30058899	30064909	ZNRD1	protein_coding	3672	0.167801	0.0027308	0.00384651	0.224694	6.67295e-05	0.000479144
ENSG00000169375	chr15	75369379	75455842	SIN3A	protein_coding	13437	0.167294	0.00017417	0.000371778	0.183931	1.6208e-05	0.000143311
ENSG00000172239	chr5	43526267	43557758	PAIP1	protein_coding	3391	0.16693	0.00533733	0.00681473	0.175658	0.00266773	0.0107718
ENSG00000162735	chr1	160276807	160286348	PEX19	protein_coding	4466	0.166325	0.000373521	0.000712763	0.210765	1.47734e-05	0.000132187
ENSG00000144043	chr2	70985942	70994873	TEX261	protein_coding	4647	0.165615	7.64054e-05	0.000182944	0.189485	3.69287e-06	3.98998e-05
ENSG00000105793	chr7	90335223	90391453	GTPBP10	protein_coding	10501	0.163828	0.000838888	0.00142345	0.217344	1.78908e-05	0.000156153
ENSG00000141385	chr18	12328944	12377227	AFG3L2	protein_coding	6537	0.162683	0.00308311	0.00426197	0.191823	0.000384312	0.00213622
ENSG00000115073	chr2	97655939	97664044	ACTR1B	protein_coding	2853	0.162224	0.000237644	0.000484373	0.204093	5.53258e-06	5.65078e-05
ENSG00000119487	chr9	125437393	125707234	MAPKAP1	protein_coding	7047	0.161681	0.000150806	0.000326421	0.182827	9.16482e-06	8.76636e-05
ENSG00000170604	chr19	45883608	45886141	IRF2BP1	protein_coding	2534	0.16162	0.00587267	0.0073601	0.206143	0.000375398	0.00209307
ENSG00000006695	chr17	14069490	14231736	COX10	protein_coding	6936	0.161385	0.00131231	0.00207172	0.17862	0.000272569	0.00159494
ENSG00000130255	chr19	5674947	5691875	RPL36	protein_coding	4862	0.161175	0.0142508	0.0152583	0.21653	0.0009803	0.00467303
ENSG00000180822	chr6	3231403	3303373	PSMG4	protein_coding	10415	0.161126	0.00367057	0.00496512	0.212426	9.68186e-05	0.000659753
ENSG00000048991	chr2	135531455	135725270	R3HDM1	protein_coding	7980	0.160648	0.000476496	0.000879568	0.192308	2.25884e-05	0.000190699
ENSG00000163902	chr3	128619969	128681075	RPN1	protein_coding	5296	0.160374	0.00132253	0.00208532	0.193166	0.000105472	0.000709873
ENSG00000013275	chr19	39971165	39981764	PSMC4	protein_coding	2550	0.160043	0.00987762	0.0113546	0.199501	0.00329813	0.0128435
ENSG00000184983	chr22	42085526	42090884	NDUFA6	protein_coding	1743	0.159828	0.00563638	0.00711507	0.175837	0.0027745	0.0111164
ENSG00000118007	chr3	136336236	136752403	STAG1	protein_coding	8775	0.15975	0.00509558	0.00654563	0.16432	0.00226813	0.00940235
ENSG00000171150	chr2	46698952	46780245	SOCS5	protein_coding	7502	0.159649	0.000454102	0.00084562	0.185427	2.35412e-05	0.000197949
ENSG00000105186	chr19	32597006	32676597	ANKRD27	protein_coding	8275	0.159201	0.0035103	0.0047752	0.207305	0.000350567	0.00197558
ENSG00000135912	chr2	218710835	218755416	TTLL4	protein_coding	7695	0.1592	0.014879	0.0158507	0.233947	0.000981252	0.00467533
ENSG00000106355	chr7	32485338	32495283	LSM5	protein_coding	4695	0.158908	0.0032451	0.00445369	0.182084	0.000925107	0.00445027
ENSG00000115548	chr2	86440647	86492716	KDM3A	protein_coding	13299	0.158431	0.0059977	0.00749806	0.173414	0.00253095	0.0102996
ENSG00000135108	chr12	117141991	117190471	FBXO21	protein_coding	6886	0.158112	0.000210202	0.000436615	0.160331	0.000108233	0.000726265
ENSG00000114030	chr3	122421902	122514945	KPNA1	protein_coding	8498	0.157902	0.00145456	0.00226246	0.191034	0.000115753	0.000767577
ENSG00000182173	chr17	75516060	75524735	TSEN54	protein_coding	3435	0.15784	0.0026761	0.00377874	0.173573	0.00113301	0.00528252
ENSG00000278540	chr17	37084992	37406836	ACACA	protein_coding	14693	0.157726	0.00701636	0.00853799	0.190695	0.000696292	0.00350523
ENSG00000173638	chr21	45493572	45573365	SLC19A1	protein_coding	11235	0.157589	0.012123	0.0133799	0.147855	0.0150045	0.0443577
ENSG00000125459	chr1	155610205	155614951	MSTO1	protein_coding	4192	0.157437	0.00256778	0.00365019	0.240691	9.14698e-06	8.75823e-05
ENSG00000168256	chr17	42011382	42025644	NKIRAS2	protein_coding	5545	0.15733	0.000183821	0.000390717	0.161176	8.8484e-05	0.000611508
ENSG00000108528	chr17	4937130	4940053	SLC25A11	protein_coding	2471	0.156984	0.000724241	0.00125926	0.185744	5.7136e-05	0.000421621
ENSG00000196950	chr2	195575977	195737702	SLC39A10	protein_coding	6917	0.156975	0.0133386	0.0144436	0.187643	0.0029732	0.0117814
ENSG00000115514	chr2	99318982	99340702	TXNDC9	protein_coding	2816	0.156862	0.00295564	0.00411269	0.20888	0.000138385	0.000895224
ENSG00000153896	chr19	34758073	34773229	ZNF599	protein_coding	6799	0.156627	0.0130663	0.0141909	0.182654	0.00395078	0.0149058
ENSG00000082996	chr3	149812770	149962139	RNF13	protein_coding	3573	0.156558	0.0126784	0.0138557	0.2077	0.000966245	0.00461742
ENSG00000158079	chr9	94030794	94109856	PTPDC1	protein_coding	6685	0.156493	0.00282826	0.00395367	0.175896	0.000622396	0.00319233
ENSG00000211455	chr12	27243968	27325959	STK38L	protein_coding	6863	0.156231	0.0182711	0.0187476	0.19157	0.00496944	0.0179899
ENSG00000166197	chr10	102152176	102163871	NOLC1	protein_coding	3970	0.156209	0.00224396	0.00324747	0.198155	6.31718e-05	0.000457212
ENSG00000125944	chr1	23303771	23344336	HNRNPR	protein_coding	8704	0.155357	7.53756e-06	2.48344e-05	0.175691	2.22097e-07	3.5734e-06
ENSG00000065183	chr1	117929720	117966543	WDR3	protein_coding	10276	0.154635	0.00879495	0.0102928	0.148595	0.0107356	0.0338373
ENSG00000278259	chr17	36495633	36543435	MYO19	protein_coding	13075	0.154585	0.00812024	0.00963813	0.157154	0.0063755	0.0221356
ENSG00000198001	chr12	43758944	43789543	IRAK4	protein_coding	5629	0.15445	0.00380689	0.00512136	0.182141	0.000859665	0.00418992
ENSG00000179988	chr10	122954381	122997513	PSTK	protein_coding	6118	0.154449	0.01036	0.0118109	0.195632	0.00153328	0.00680993
ENSG00000165678	chr10	84139509	84153568	GHITM	protein_coding	2382	0.153718	0.00588114	0.00736611	0.200554	0.000233487	0.00140092
ENSG00000125977	chr20	34088309	34112243	EIF2S2	protein_coding	2556	0.153072	0.000596006	0.00106018	0.151536	0.000666906	0.00337857
ENSG00000143753	chr1	224175756	224193441	DEGS1	protein_coding	2573	0.151994	0.0134683	0.0145604	0.202878	0.000966759	0.00461839
ENSG00000008324	chr3	42581840	42596934	SS18L2	protein_coding	3118	0.151897	0.00213427	0.00311222	0.212859	2.76763e-05	0.000226988
ENSG00000137414	chr6	17600302	17611715	FAM8A1	protein_coding	4726	0.151711	0.00315127	0.0043487	0.185576	0.000272839	0.00159573
ENSG00000126067	chr1	35599541	35641526	PSMB2	protein_coding	4528	0.150448	0.000561651	0.00100936	0.157656	0.000196152	0.00120532
ENSG00000197841	chr19	34734155	34745378	ZNF181	protein_coding	6266	0.150276	0.0112132	0.012576	0.186	0.00215794	0.00904502
ENSG00000169564	chr2	70087477	70089203	PCBP1	protein_coding	1727	0.150117	0.000223502	0.000460192	0.16932	1.32035e-05	0.00012034
ENSG00000180329	chr17	44673069	44689779	CCDC43	protein_coding	5424	0.149347	0.000857072	0.00144645	0.15046	0.000621066	0.00318652
ENSG00000130479	chr19	17719242	17734513	MAP1S	protein_coding	4933	0.149309	0.0128039	0.0139627	0.177567	0.00164302	0.00721592
ENSG00000037757	chr19	13764522	13774282	MRI1	protein_coding	3466	0.148532	0.0202451	0.0204232	0.167275	0.00964783	0.0310505
ENSG00000161813	chr12	50392383	50480004	LARP4	protein_coding	8112	0.148458	0.000185225	0.000392662	0.159079	3.08186e-05	0.000248878
ENSG00000088035	chr1	63367575	63438553	ALG6	protein_coding	5487	0.14819	0.00122384	0.00195513	0.129151	0.00556543	0.019762
ENSG00000059573	chr10	95605941	95656711	ALDH18A1	protein_coding	3759	0.147725	0.000860059	0.00144957	0.160043	0.000162273	0.00102487
ENSG00000117133	chr1	84479259	84498352	RPF1	protein_coding	2290	0.147441	0.0015311	0.00236866	0.180059	9.89572e-05	0.000672721
ENSG00000170364	chr3	4303304	4317567	SETMAR	protein_coding	3567	0.147069	0.0100531	0.0115233	0.138064	0.0150763	0.04454
ENSG00000114850	chr3	156539553	156555149	SSR3	protein_coding	5179	0.146857	0.0154063	0.0162999	0.211522	0.000440769	0.00239117
ENSG00000108961	chr17	8288654	8290092	RANGRF	protein_coding	1420	0.146757	0.0193673	0.0196569	0.228687	0.000218236	0.00132152
ENSG00000186010	chr19	19515736	19529054	NDUFA13	protein_coding	2708	0.146515	0.0209939	0.0210762	0.215505	0.000947797	0.00454301
ENSG00000124659	chr6	42744498	42746103	TBCC	protein_coding	1606	0.146069	0.00304675	0.00422043	0.166394	0.000768456	0.00381185
ENSG00000040933	chr2	98444854	98594392	INPP4A	protein_coding	13189	0.145946	0.0123886	0.0136057	0.244591	0.000157392	0.000998306
ENSG00000168268	chr3	52524385	52535054	NT5DC2	protein_coding	4799	0.145552	0.0214587	0.0214909	0.176441	0.00576474	0.0203564
ENSG00000048028	chr11	113797874	113875570	USP28	protein_coding	6749	0.145471	0.0118018	0.0130903	0.155976	0.00650172	0.0224918
ENSG00000073584	chr17	40624962	40648654	SMARCE1	protein_coding	19284	0.145187	0.00173756	0.00263026	0.160887	0.0004293	0.00234071
ENSG00000105254	chr19	36114289	36125947	TBCB	protein_coding	4031	0.145104	0.0128313	0.0139848	0.151122	0.011753	0.0363984
ENSG00000108788	chr17	42567068	42573239	MLX	protein_coding	4259	0.14434	0.00156576	0.00240743	0.185479	4.94177e-05	0.000372647
ENSG00000115827	chr2	171434217	171485052	DCAF17	protein_coding	7657	0.144097	0.000732896	0.00127211	0.153767	0.000283457	0.0016478
ENSG00000086232	chr7	6022247	6059175	EIF2AK1	protein_coding	5795	0.143683	0.000468765	0.000868092	0.146313	0.000268439	0.00157539
ENSG00000075415	chr12	98593591	98606379	SLC25A3	protein_coding	9119	0.143311	0.000364333	0.000697218	0.164493	2.46799e-05	0.000205963
ENSG00000275835	chr15	22983192	23039572	TUBGCP5	protein_coding	6376	0.14286	0.00444357	0.00582556	0.165606	0.000742194	0.00369765
ENSG00000186666	chr12	49836043	49843106	BCDIN3D	protein_coding	3694	0.142519	0.0030983	0.00428002	0.148927	0.00156777	0.00693959
ENSG00000275111	chr2	95165432	95184317	ZNF2	protein_coding	3996	0.142011	0.000873327	0.00146639	0.169249	5.44233e-05	0.000404591
ENSG00000134283	chr12	42238447	42459715	PPHLN1	protein_coding	15459	0.14124	7.16435e-05	0.000173196	0.172284	1.93118e-06	2.28077e-05
ENSG00000170632	chr7	103074881	103099759	ARMC10	protein_coding	4575	0.140513	0.00789999	0.00942269	0.21429	5.9012e-05	0.000432589
ENSG00000205323	chr12	55752463	55817724	SARNP	protein_coding	4351	0.140065	0.0114548	0.012776	0.176073	0.00217519	0.00910205
ENSG00000141873	chr19	2732204	2740028	SLC39A3	protein_coding	4448	0.139459	0.00514279	0.00660205	0.180772	0.000188431	0.00116414
ENSG00000151465	chr10	12195965	12250589	CDC123	protein_coding	2298	0.137765	0.00472318	0.006138	0.154136	0.00124548	0.00571821
ENSG00000147679	chr8	116766505	116849463	UTP23	protein_coding	5244	0.137143	0.0023711	0.00340411	0.155126	0.000497181	0.00264479
ENSG00000124356	chr2	73828916	73873659	STAMBP	protein_coding	7694	0.13643	0.000968051	0.0016	0.147039	0.000335876	0.00190568
ENSG00000132478	chr17	75784806	75825799	UNK	protein_coding	5540	0.135679	0.00205817	0.00302433	0.154296	0.000651213	0.00331335
ENSG00000204574	chr6	30571393	30597179	ABCF1	protein_coding	4582	0.135569	0.00540244	0.00688304	0.165595	0.000398689	0.00220191
ENSG00000116857	chr1	201134772	201171574	TMEM9	protein_coding	3919	0.135125	0.0215328	0.0215566	0.22906	0.000147577	0.000945508
ENSG00000143569	chr1	154220179	154271510	UBAP2L	protein_coding	7512	0.135081	0.00106297	0.00173969	0.167332	3.15105e-05	0.000254003
ENSG00000175203	chr12	57530051	57547224	DCTN2	protein_coding	4161	0.134642	0.00103032	0.00169315	0.155856	0.00014524	0.000932627
ENSG00000069248	chr1	229440259	229508341	NUP133	protein_coding	6081	0.133468	0.00112637	0.0018241	0.147805	0.000192792	0.0011876
ENSG00000056097	chr5	32354350	32444740	ZFR	protein_coding	6869	0.13318	0.000931275	0.00154558	0.137015	0.000481193	0.00257241
ENSG00000166902	chr11	59806140	59810778	MRPL16	protein_coding	2172	0.132979	0.00191954	0.00285936	0.155693	0.000306021	0.00176206
ENSG00000204371	chr6	31879759	31897687	EHMT2	protein_coding	7289	0.132799	0.0138131	0.014893	0.153523	0.00400302	0.0150616
ENSG00000151366	chr11	78068297	78079862	NDUFC2	protein_coding	2305	0.131999	0.0173797	0.0179523	0.244876	5.86671e-05	0.000430458
ENSG00000189079	chr12	45729706	45908040	ARID2	protein_coding	12851	0.131985	0.00419701	0.00555312	0.147302	0.00150033	0.00668029
ENSG00000164134	chr4	139301505	139420033	NAA15	protein_coding	9773	0.131576	0.00626309	0.00777654	0.147923	0.00178413	0.00771028
ENSG00000108587	chr17	30477362	30527592	GOSR1	protein_coding	9855	0.130927	0.00124358	0.00198114	0.143941	0.000211027	0.00128605
ENSG00000105612	chr19	12875209	12881466	DNASE2	protein_coding	2389	0.130178	0.0150461	0.0159934	0.158909	0.00229717	0.0095008
ENSG00000155906	chr6	151404762	151452158	RMND1	protein_coding	5510	0.129342	0.00607013	0.00756837	0.176869	0.000167645	0.00105331
ENSG00000101365	chr20	2658395	2664219	IDH3B	protein_coding	2567	0.129142	0.0057657	0.00724868	0.130491	0.0066178	0.0228203
ENSG00000011566	chr2	39249266	39437301	MAP4K3	protein_coding	6668	0.128964	0.00457472	0.00597408	0.137633	0.00224744	0.00933694
ENSG00000143614	chr1	153789030	153923360	GATAD2B	protein_coding	10553	0.128928	0.0058987	0.00738349	0.176259	9.384e-05	0.000641974
ENSG00000153046	chr6	4706159	4955551	CDYL	protein_coding	4562	0.128076	0.0103252	0.011778	0.143218	0.00340306	0.0131788
ENSG00000177425	chr12	79574979	79690964	PAWR	protein_coding	11530	0.12795	0.011277	0.0126198	0.137887	0.00597443	0.0209672
ENSG00000135093	chr12	109023089	109088023	USP30	protein_coding	5257	0.12764	0.00144032	0.00224379	0.137508	0.000483903	0.00258517
ENSG00000101544	chr18	80109262	80147523	ADNP2	protein_coding	5657	0.127419	0.0135671	0.0146515	0.148083	0.00268005	0.0108092
ENSG00000140157	chr15	22838644	22869362	NIPA2	protein_coding	5331	0.127162	0.0110555	0.0124483	0.152687	0.00124074	0.00570037
ENSG00000143252	chr1	161314381	161371964	SDHC	protein_coding	3709	0.126269	0.00698262	0.00850933	0.205398	9.29717e-05	0.000637233
ENSG00000087263	chr16	56451521	56479104	OGFOD1	protein_coding	5779	0.123717	0.00395991	0.00529704	0.14502	0.000508499	0.0026946
ENSG00000204564	chr6	30647039	30653210	C6orf136	protein_coding	2118	0.121829	0.0183134	0.0187718	0.143177	0.00620102	0.0216238
ENSG00000110801	chr12	121888732	121918297	PSMD9	protein_coding	9173	0.119938	0.00800439	0.00952316	0.146953	0.00126748	0.00580186
ENSG00000136485	chr17	63550477	63594279	DCAF7	protein_coding	6572	0.119438	0.00689214	0.00841185	0.129108	0.00220326	0.00919543
ENSG00000198740	chr17	49289206	49362473	ZNF652	protein_coding	11813	0.119099	0.0156335	0.0164881	0.14388	0.00296762	0.0117663
ENSG00000198783	chr17	34961540	34963777	ZNF830	protein_coding	2238	0.118965	0.00541271	0.00689124	0.140762	0.000746198	0.00371528
ENSG00000087087	chr7	100875103	100888664	SRRT	protein_coding	4858	0.117924	0.00606487	0.00756553	0.116727	0.00683443	0.0234223
ENSG00000185104	chr1	50437028	50960267	FAF1	protein_coding	7549	0.117854	0.0123525	0.0135809	0.135125	0.00292777	0.0116267
ENSG00000158796	chr1	161120974	161132688	DEDD	protein_coding	2821	0.117852	0.00296739	0.00412618	0.190638	1.60272e-05	0.00014187
ENSG00000124226	chr20	49936336	49953885	RNF114	protein_coding	4337	0.116969	0.00576064	0.00724458	0.134363	0.00190107	0.00814079
ENSG00000151092	chr3	25718944	25790039	NGLY1	protein_coding	8616	0.11519	0.00235657	0.0033878	0.113676	0.00227231	0.00941579
ENSG00000108306	chr17	39252663	39402523	FBXL20	protein_coding	11053	0.114967	0.018312	0.0187718	0.161044	0.00136128	0.00615625
ENSG00000101367	chr20	32819954	32850405	MAPRE1	protein_coding	2562	0.114954	0.0113791	0.0127128	0.145753	0.00157459	0.0069659
ENSG00000063046	chr12	53006282	53042215	EIF4B	protein_coding	6564	0.114681	0.0129354	0.0140791	0.139018	0.0016125	0.00710141
ENSG00000189091	chr16	70523791	70577670	SF3B3	protein_coding	12590	0.113164	0.0127074	0.0138761	0.12201	0.00566481	0.0200745
ENSG00000164163	chr4	145098288	145129524	ABCE1	protein_coding	6254	0.112858	0.0163759	0.0171295	0.130896	0.00423069	0.0157668
ENSG00000154743	chr3	12484432	12539623	TSEN2	protein_coding	5769	0.108304	0.0210329	0.0211012	0.116444	0.0164379	0.0476263
ENSG00000105447	chr19	48445841	48457022	GRWD1	protein_coding	5627	0.107242	0.021558	0.021558	0.125538	0.00534446	0.0191087
ENSG00000143379	chr1	150926263	150964744	SETDB1	protein_coding	7093	0.107019	0.01773	0.0182624	0.155099	0.000920075	0.00443086
ENSG00000075975	chr3	12557087	12583713	MKRN2	protein_coding	2775	0.105839	0.00509166	0.00654269	0.130064	0.000503016	0.0026702
ENSG00000158615	chr1	204403381	204411817	PPP1R15B	protein_coding	5259	0.104589	0.0115786	0.0128854	0.142493	0.000828361	0.00405813
ENSG00000158864	chr1	161197104	161214395	NDUFS2	protein_coding	3658	0.104199	0.019954	0.0201651	0.184961	0.000233647	0.00140167
ENSG00000134375	chr1	201955503	201970664	TIMM17A	protein_coding	3504	0.103949	0.0125163	0.0137235	0.122684	0.00350307	0.013493
ENSG00000104969	chr19	2754715	2783282	SGTA	protein_coding	3711	0.101016	0.0186046	0.0190169	0.107474	0.0107158	0.0337872
ENSG00000183735	chr12	64452092	64502114	TBK1	protein_coding	6382	0.100448	0.0133809	0.0144777	0.117111	0.0027875	0.0111584
ENSG00000110931	chr12	121237675	121298308	CAMKK2	protein_coding	7173	0.0999077	0.0128075	0.0139627	0.126993	0.000963919	0.00461034
ENSG00000099783	chr19	8444767	8489114	HNRNPM	protein_coding	5614	0.0992309	0.0111047	0.0124932	0.12218	0.000918048	0.00442377
ENSG00000143740	chr1	227728539	227781231	SNAP47	protein_coding	6580	0.0980963	0.0132417	0.0143503	0.110129	0.00337627	0.013093
ENSG00000116521	chr1	155255979	155262430	SCAMP3	protein_coding	2442	0.0960716	0.0207719	0.0208864	0.118759	0.00370976	0.0141514
ENSG00000163510	chr2	179944876	180007297	CWC22	protein_coding	3524	0.0894717	0.0194307	0.0197057	0.119986	0.00159452	0.00703541
ENSG00000106459	chr7	129611720	129757082	NRF1	protein_coding	4119	0.0838327	0.00102772	0.00168956	0.0913776	0.000264332	0.0015554
ENSG00000187147	chr1	44405194	44651724	RNF220	protein_coding	9747	0.0836111	0.0158642	0.016685	0.103358	0.00263363	0.0106512
ENSG00000163636	chr3	64010550	64024010	PSMD6	protein_coding	9056	0.0754025	0.019722	0.0199406	0.096882	0.00296999	0.0117722

## Sheet: Table S3
Table S3 The corresponding probes of DNA methylation regulated MSI related genes
Probe	Gene	CHR	feature	cgi	Enhancer	LogFC ChAMP	P.val ChAMP	LogFC minfi	P.val minfi
cg22047295	WIPF1	2	5'UTR	opensea	NA	0.151959	1.96694e-08	0.451563	3.34685e-08
cg04242655	PRAME	22	TSS1500	shore	NA	-0.151688	2.9119e-11	-0.292068	3.82596e-11
cg13830624	COL21A1	6	5'UTR	island	NA	0.141566	1.32634e-06	0.519133	1.52997e-06
cg03345454	FZD7	2	1stExon	shore	NA	-0.136401	9.72475e-08	-0.274261	7.45528e-07
cg15703636	COL21A1	6	TSS200	shore	NA	0.13601	3.92109e-06	0.536815	7.25035e-06
cg12430457	SYT1	12	5'UTR	opensea	NA	-0.135812	1.0123e-07	-0.251892	9.75372e-08
cg27049766	ZNF154	19	5'UTR	island	NA	0.134698	1.62168e-08	0.272322	4.46998e-07
cg05157725	COL21A1	6	TSS200	shore	NA	0.132039	5.96717e-06	0.48949	5.55438e-06
cg07582157	MMP2	16	TSS1500	shore	NA	0.127862	7.27621e-05	0.41568	0.000219056
cg00308159	MN1	22	TSS1500	island	NA	0.12785	2.73283e-08	0.456393	2.77228e-09
cg06638433	IGF2BP1	17	1stExon	island	NA	-0.126463	4.18028e-07	-0.369679	1.62654e-07
cg14731462	PTPRE	10	5'UTR	opensea	TRUE	0.126291	2.37352e-06	0.349199	8.7875e-08
cg23179456	ADCY4	14	TSS200	island	NA	0.125739	8.63816e-05	0.335276	4.62938e-05
cg08939418	IGF2BP3	7	TSS1500	shore	NA	-0.125713	1.25578e-09	-0.368559	7.09935e-09
cg05126887	COL21A1	6	TSS200	shore	NA	0.124345	6.50089e-06	0.482276	8.44348e-06
cg12065840	COL14A1	8	5'UTR	shore	NA	0.123198	1.39755e-05	0.318671	3.33925e-06
cg22287064	MYO15B	17	TSS200	island	NA	0.121995	4.44413e-05	0.398138	9.36945e-05
cg21022732	EFCAB10	7	TSS200	shore	NA	0.121793	1.2277e-05	0.583115	3.26431e-06
cg21461649	CFTR	7	TSS200	opensea	NA	0.121007	7.9348e-05	0.364887	2.49323e-05
cg08668790	ZNF154	19	TSS200	shore	NA	0.120775	1.27956e-07	0.224943	2.01492e-07
cg19752861	DGUOK	2	TSS1500	shore	NA	-0.120047	2.16981e-10	-0.160153	7.39067e-08
cg13633659	FANCC	9	5'UTR	opensea	NA	-0.118768	1.49297e-08	-0.189331	3.00877e-08
cg02478828	DGUOK	2	TSS1500	shore	NA	-0.118751	1.11054e-08	-0.208108	3.37194e-08
cg11386080	COL21A1	6	TSS200	island	NA	0.118543	2.1246e-05	0.339162	4.401e-05
cg06390536	MYO15B	17	TSS200	island	NA	0.118283	0.000108498	0.384809	0.000258722
cg17616554	CFTR	7	TSS1500	opensea	NA	0.117157	3.07551e-05	0.282703	3.6599e-06
cg05875421	GPR68	14	5'UTR	opensea	TRUE	0.116879	6.07641e-06	0.277715	1.71452e-06
cg13213009	LY96	8	1stExon	opensea	TRUE	0.11676	1.4517e-05	0.374564	3.36507e-06
cg03087607	TCF21	6	1stExon	island	NA	0.116398	1.05577e-08	0.280786	2.2401e-09
cg17204129	CFTR	7	TSS1500	opensea	NA	0.115956	7.59077e-05	0.26235	1.38197e-05
cg25219188	TRIM61	4	TSS200	opensea	NA	0.115404	1.91111e-08	0.286219	3.79782e-11
cg06808011	ZNF200	16	TSS1500	shore	NA	-0.115119	1.22392e-08	-0.234927	1.09284e-07
cg12273325	PIK3IP1	22	TSS1500	shelf	NA	0.114729	1.16102e-08	0.393427	2.13243e-10
cg17787134	IGF2BP1	17	TSS1500	island	NA	-0.114609	3.14253e-12	-0.631334	2.89455e-12
cg13844899	EFCAB10	7	TSS200	shore	NA	0.114447	5.06468e-05	0.471056	1.72829e-05
cg00399591	RPS15A	16	TSS1500	shore	NA	-0.114382	1.57727e-06	-0.180435	1.99581e-05
cg21375928	TEKT3	17	TSS200	island	NA	0.111674	0.000161055	0.396953	0.000748444
cg05661282	ZNF154	19	5'UTR	island	NA	0.11126	1.05929e-07	0.218202	1.33645e-06
cg09624910	NIPA2	15	TSS1500	shore	NA	-0.111199	3.77192e-05	-0.168504	9.96567e-05
cg16649560	IL4R	16	5'UTR	opensea	TRUE	0.110607	2.46888e-06	0.309692	7.3862e-07
cg12506930	ZNF154	19	TSS200	shore	NA	0.110579	1.8337e-06	0.201204	1.79254e-06
cg14820199	HS3ST1	4	5'UTR	island	NA	0.110509	4.05061e-05	0.332029	1.5833e-05
cg02742551	TBCCD1	3	5'UTR	shore	NA	-0.10987	4.85437e-07	-0.21574	1.94242e-08
cg19048548	TEKT3	17	TSS1500	shore	NA	0.109443	0.000179568	0.438674	0.000432107
cg21340733	KRT8	12	TSS200	shore	NA	-0.1092	3.92918e-09	-0.228257	4.98133e-09
cg13771376	DDX31	9	TSS1500	shore	NA	-0.109152	8.78186e-09	-0.186806	4.30247e-09
cg03514381	COQ3	6	TSS1500	shore	NA	-0.109026	1.72286e-07	-0.22594	1.89522e-07
cg19166302	PARP15	3	1stExon	island	NA	0.108905	0.000147023	0.237002	0.000607679
cg09076720	GPR1	2	1stExon	opensea	NA	0.108389	3.71419e-08	0.246171	1.7644e-08
cg20253251	MSTO1	1	TSS1500	shore	NA	-0.108382	2.6925e-07	-0.225303	1.5786e-06
cg22840780	PCDH17	13	1stExon	island	NA	0.108139	4.43257e-07	0.342538	1.55637e-07
cg04233770	NME5	5	5'UTR	opensea	NA	0.107516	3.97678e-05	0.319726	1.71794e-05
cg21790626	ZNF154	19	5'UTR	island	NA	0.107387	4.46031e-07	0.22254	5.27721e-06
cg12314713	IGF2BP1	17	TSS200	island	NA	-0.107244	1.59595e-08	-0.54575	9.07346e-12
cg14753355	F2RL3	19	TSS200	shore	NA	0.106868	3.30583e-05	0.365715	3.28399e-06
cg04915566	RUNX1	21	5'UTR	opensea	NA	0.106867	8.93665e-05	0.228262	6.42359e-05
cg00372774	PRAME	22	TSS1500	shore	NA	-0.106668	4.74271e-09	-0.245758	7.64016e-09
cg02430183	WNK2	9	1stExon	island	NA	-0.106664	7.32932e-12	-0.149068	1.09755e-11
cg01629435	DGUOK	2	TSS1500	shore	NA	-0.106425	1.24706e-08	-0.206438	8.89848e-09
cg01760189	ACACA	17	TSS1500	opensea	TRUE	-0.10603	1.81057e-06	-0.159078	1.47978e-05
cg08971637	DGUOK	2	TSS1500	shore	NA	-0.105782	7.49007e-08	-0.200927	1.75367e-07
cg12265829	ADCY4	14	TSS200	island	NA	0.105764	0.000230094	0.313783	0.000345756
cg00087425	IL6	7	5'UTR	opensea	TRUE	0.105339	1.59741e-05	0.457989	6.20016e-06
cg16164923	CCDC150	2	TSS1500	shore	NA	-0.105193	8.35466e-10	-0.250265	2.04023e-08
cg00761125	ELK3	12	5'UTR	shore	NA	0.105031	4.61525e-06	0.225058	5.19255e-07
cg16761581	ADCY4	14	1stExon	island	NA	0.104665	0.000131172	0.407073	0.00033277
cg15761609	FAM20A	17	TSS1500	shore	NA	0.104395	8.03405e-07	0.388594	2.51206e-08
cg13922124	EFCAB10	7	TSS200	shore	NA	0.103809	2.7745e-05	0.486468	4.34245e-06
cg14338526	NCEH1	3	5'UTR	opensea	NA	-0.103467	1.65648e-05	-0.177039	6.04124e-05
cg09988461	TCF21	6	TSS200	shore	NA	0.102713	1.10438e-05	0.316358	1.59322e-06
cg08266286	ADCY3	2	5'UTR	shore	NA	-0.102649	5.99522e-07	-0.175804	2.89321e-07
cg26635219	CFTR	7	TSS1500	opensea	NA	0.102637	9.12967e-05	0.237649	4.18185e-05
cg04852949	COL16A1	1	TSS1500	shore	TRUE	0.102637	4.17864e-05	0.427898	5.24748e-05
cg25556905	ADCY4	14	TSS200	island	NA	0.102502	0.000176876	0.304091	0.000131641
cg16215203	ADCY4	14	TSS200	island	NA	0.102257	0.000189532	0.305544	3.37979e-05
cg01223204	ZNF280B	22	TSS200	shore	NA	-0.102119	1.44685e-07	-0.159226	4.70666e-09
cg14140881	EFCAB10	7	TSS200	shore	NA	0.101925	4.16877e-05	0.500048	0.000156403
cg06846010	MT1L	16	TSS200	island	TRUE	0.101494	5.88369e-05	0.348598	0.000195779
cg08382072	GCNT2	6	TSS1500	opensea	TRUE	-0.10147	1.03605e-08	-0.189674	1.2494e-09
cg11613003	FZD7	2	1stExon	shore	NA	-0.101274	3.01532e-06	-0.203041	3.05471e-06
cg12184886	MYO15B	17	TSS200	island	NA	0.101208	0.000445598	0.266054	0.00100139
cg00089384	SCG3	15	TSS1500	shore	NA	-0.100896	1.29762e-06	-0.16669	4.34104e-06
cg15244327	TNFRSF10D	8	TSS200	shore	NA	0.100605	8.69137e-05	0.380623	3.76566e-06
cg16822666	ACACA	17	5'UTR	opensea	TRUE	-0.100564	6.80877e-06	-0.193815	2.38257e-05
cg09678939	ZC3H12D	6	5'UTR	opensea	NA	0.100219	8.49487e-05	0.266773	7.57205e-06
cg09606470	KLHL6	3	TSS200	opensea	NA	0.10016	7.04866e-07	0.212529	5.23349e-07
cg13023646	TRIM61	4	TSS200	opensea	NA	0.0999988	2.53324e-08	0.233009	1.17905e-09
cg07601320	SLC38A4	12	TSS200	opensea	NA	0.0997169	3.64331e-05	0.213513	1.64589e-05
cg11747499	SSH1	12	TSS1500	shore	NA	0.0997103	0.000121664	0.341772	0.000144176
cg21652958	THBS2	6	5'UTR	opensea	TRUE	0.0997002	0.00064403	0.250334	0.00038931
cg26626663	COL14A1	8	5'UTR	shore	NA	0.0996915	0.000223285	0.277093	7.36156e-05
cg04337854	BVES	6	TSS1500	shore	NA	-0.0996723	4.32424e-06	-0.150647	1.01868e-07
cg00514609	CRYAB	11	TSS1500	opensea	TRUE	0.0995729	1.43399e-07	0.34011	2.8229e-10
cg19113686	RPL24	3	TSS1500	shore	NA	-0.0994953	1.10209e-06	-0.16472	1.2412e-06
cg21915863	CDYL	6	5'UTR	opensea	TRUE	-0.0994634	3.276e-05	-0.164586	0.000100079
cg11512289	TRIM61	4	TSS200	opensea	NA	0.0992715	7.43841e-08	0.285553	5.02106e-10
cg00684824	COL21A1	6	5'UTR	shore	TRUE	0.099226	7.29767e-05	0.316891	3.56783e-05
cg20707780	ACVRL1	12	TSS200	island	NA	0.098854	2.68856e-05	0.403097	0.000120852
cg17892259	HIVEP3	1	5'UTR	opensea	TRUE	0.0988017	1.66875e-06	0.20788	2.5438e-08
cg09404551	COL14A1	8	TSS1500	shore	NA	0.0985772	0.00099218	0.26051	0.00108092
cg14207728	TCTEX1D1	1	TSS1500	shore	TRUE	0.0983176	5.73858e-05	0.366313	2.54488e-05
cg11965913	PM20D1	1	TSS200	shore	NA	0.0981334	0.000833366	0.257263	0.000597659
cg13931285	RALGPS1	9	5'UTR	shore	NA	-0.0980801	1.85467e-07	-0.18743	3.37932e-06
cg03138124	C1D	2	TSS1500	opensea	NA	-0.0978702	9.1027e-06	-0.172064	1.48085e-05
cg04413320	PCDH17	13	1stExon	island	NA	0.0978639	5.94207e-06	0.218159	1.2735e-05
cg18444689	MAP3K13	3	TSS1500	opensea	NA	-0.0977857	6.45215e-05	-0.166935	0.000458908
cg00004996	MTMR7	8	TSS1500	shore	NA	-0.0977043	3.98913e-07	-0.137383	1.20966e-06
cg16920551	ACSL5	10	5'UTR	opensea	TRUE	0.0974638	8.50949e-05	0.31754	3.19663e-05
cg18450254	PRICKLE2	3	5'UTR	opensea	TRUE	0.0972709	0.000110337	0.227794	2.14156e-05
cg13631572	ADCY4	14	TSS200	island	NA	0.096883	0.000175586	0.280255	3.41277e-05
cg15204861	CRYAB	11	TSS1500	opensea	TRUE	0.0964421	1.29849e-08	0.227351	2.69436e-10
cg10354495	NFU1	2	TSS1500	shore	NA	-0.0963052	1.13608e-06	-0.182135	4.44025e-06
cg06081199	CFTR	7	1stExon	opensea	NA	0.0962478	3.0579e-05	0.320028	1.14053e-05
cg21250061	ZBTB5	9	5'UTR	shore	NA	-0.0961485	9.23492e-07	-0.141077	2.04347e-06
cg12432236	PCDH17	13	1stExon	shore	NA	0.0958018	1.6754e-05	0.211838	6.80488e-06
cg26549174	ICAM1	19	TSS200	island	TRUE	0.0957442	3.39974e-05	0.41694	9.76637e-05
cg11694519	CRYAB	11	TSS1500	opensea	TRUE	0.0953643	1.16956e-06	0.199594	1.98714e-07
cg10772991	SENP5	3	TSS1500	shore	NA	-0.0952282	1.32769e-05	-0.169729	3.51166e-05
cg09677945	DNAJC15	13	5'UTR	island	NA	0.0950985	0.000843888	0.352145	0.00190046
cg14729962	DNAJC15	13	5'UTR	island	NA	0.0949128	0.000130301	0.32778	0.000269519
cg23903301	CD59	11	5'UTR	opensea	TRUE	0.0949027	6.61709e-08	0.190533	6.11465e-07
cg25147158	TRIM61	4	1stExon	opensea	NA	0.0947249	3.03498e-07	0.269467	7.45353e-09
cg25541928	SCG3	15	TSS1500	shore	NA	-0.0946801	6.18543e-07	-0.22714	8.70308e-07
cg03323067	TNS1	2	5'UTR	opensea	TRUE	0.0944336	4.29147e-05	0.311513	7.87275e-06
cg01089498	HS3ST1	4	5'UTR	shore	NA	0.0939576	0.000270614	0.264084	0.000390328
cg04544196	PCMTD1	8	5'UTR	shelf	NA	0.0936586	0.000231007	0.246762	7.42245e-05
cg22209929	NCEH1	3	5'UTR	opensea	TRUE	-0.0936301	4.77262e-05	-0.215153	0.000270392
cg18273417	S100A4	1	TSS200	opensea	TRUE	0.0936112	5.11366e-08	0.273918	9.53182e-10
cg00920348	SGIP1	1	TSS1500	shore	NA	0.0934933	0.00024649	0.38452	9.21345e-05
cg09350341	MMP2	16	TSS1500	shore	NA	0.0934442	0.000466131	0.265641	0.0021001
cg14659082	SLC39A3	19	TSS1500	shore	NA	-0.0933997	4.36171e-06	-0.162156	2.9717e-05
cg26372400	ACVRL1	12	TSS1500	island	NA	0.0933828	6.89893e-05	0.298467	0.000120315
cg11146691	SLC38A4	12	1stExon	opensea	NA	0.0932892	0.000112204	0.180797	3.75218e-05
cg22049899	SLC38A4	12	TSS200	opensea	NA	0.0932305	4.19887e-05	0.262995	2.98125e-05
cg09626894	CFTR	7	TSS1500	opensea	NA	0.0930908	0.000497679	0.266222	9.67403e-05
cg23484599	PAX6	11	5'UTR	shore	NA	-0.0930437	7.94558e-05	-0.138724	0.000120585
cg25582283	NME5	5	1stExon	opensea	NA	0.0929656	4.65315e-05	0.271672	2.85531e-05
cg18951352	ZC3H12D	6	5'UTR	opensea	NA	0.092915	1.92531e-05	0.256196	6.86897e-07
cg03331715	TXNRD1	12	5'UTR	opensea	NA	-0.0928594	2.94774e-05	-0.150463	3.42571e-05
cg24225360	CC2D2A	4	5'UTR	opensea	TRUE	0.092763	9.81577e-05	0.380477	4.80244e-06
cg02712036	RAB27A	15	5'UTR	opensea	TRUE	0.0925893	0.000219409	0.239873	0.00013203
cg13448406	APTX	9	5'UTR	shore	NA	-0.0925764	7.9628e-06	-0.146637	2.40774e-06
cg12477716	IGF2BP1	17	TSS1500	island	NA	-0.0924336	3.43001e-09	-0.61924	1.03542e-10
cg07440264	CD59	11	5'UTR	opensea	TRUE	0.0921793	2.84329e-06	0.217501	2.82713e-06
cg12193731	ACVRL1	12	TSS1500	island	NA	0.0921612	0.000162168	0.150658	0.00388614
cg01467417	IL1RN	2	TSS1500	opensea	NA	0.0921522	2.00774e-05	0.189071	2.20344e-06
cg17501823	SLC38A4	12	TSS200	opensea	NA	0.091644	6.54214e-05	0.257582	3.15312e-05
cg24831427	COQ3	6	TSS1500	shore	NA	-0.0915135	1.58001e-06	-0.154107	4.1745e-07
cg07241909	USH1C	11	TSS1500	shore	NA	-0.0914612	2.0241e-05	-0.189592	3.70671e-05
cg08471319	ADCY3	2	1stExon	shore	NA	-0.091405	5.9216e-07	-0.108579	1.71037e-07
cg04331189	WDSUB1	2	5'UTR	shore	NA	-0.091228	6.65771e-06	-0.174414	3.18085e-06
cg06716730	DUSP14	17	5'UTR	shore	NA	-0.0911167	4.32823e-08	-0.212402	1.17497e-07
cg09645888	ME3	11	TSS200	island	NA	0.0909619	0.00122442	0.269132	0.00421313
cg22821981	PARP15	3	TSS200	shore	NA	0.0909182	0.000278935	0.187311	8.16128e-05
cg04518186	AQP11	11	TSS1500	shore	NA	-0.0908769	1.33617e-05	-0.165578	5.79339e-05
cg03829839	CDK4	12	TSS1500	shore	NA	-0.0908661	3.18233e-07	-0.194763	3.66022e-07
cg04844987	ACSL5	10	5'UTR	opensea	TRUE	0.090702	0.00025176	0.309219	0.000112776
cg00268086	NLRP1	17	5'UTR	opensea	NA	0.09048	1.24125e-05	0.230966	3.29267e-05
cg25032094	MYO15B	17	TSS1500	island	NA	0.0904173	0.00115615	0.233712	0.00201097
cg03624899	RPS15A	16	TSS1500	shore	NA	-0.0903681	1.69499e-05	-0.105199	0.000162828
cg20368283	COL21A1	6	TSS1500	shore	NA	0.0903343	1.22857e-05	0.277366	1.53233e-06
cg12788467	HNF1B	17	TSS1500	island	NA	0.0903272	0.000592463	0.23031	0.000430646
cg17071855	P2RX1	17	1stExon	opensea	NA	0.0902959	2.19883e-06	0.316594	5.2987e-08
cg00089915	SGIP1	1	TSS200	shore	NA	0.0901972	0.000315746	0.289688	0.000132342
cg17177816	HELLS	10	TSS1500	shore	NA	-0.0901894	3.43339e-06	-0.144217	7.84562e-07
cg02535219	ZC3H7A	16	TSS1500	opensea	TRUE	0.0901673	5.47882e-05	0.355744	1.26484e-05
cg16449699	IGF2BP1	17	TSS200	island	NA	-0.0901422	2.44068e-06	-0.431601	1.75454e-07
cg23035715	TLR5	1	5'UTR	opensea	NA	0.0900871	6.65253e-05	0.242388	8.00493e-05
cg02964031	COL14A1	8	5'UTR	island	NA	0.0900748	2.07343e-05	0.446005	3.8677e-06
cg04242021	COL14A1	8	TSS200	island	NA	0.0900267	0.000465343	0.248364	0.0259261
cg10406027	ZC3H7A	16	TSS1500	opensea	TRUE	0.0900159	0.000102578	0.359299	4.22454e-05
cg11164506	TIPIN	15	TSS1500	shore	NA	-0.0899088	5.81362e-06	-0.164625	3.75297e-06
cg02436788	TEKT3	17	TSS200	island	NA	0.0898776	0.000235938	0.443952	0.00170566
cg26752663	ADCY3	2	5'UTR	shore	NA	-0.0896751	5.847e-09	-0.20002	7.654e-09
cg00520612	RPL24	3	TSS1500	shore	NA	-0.0896196	0.000100985	-0.170959	1.93881e-05
cg21901153	TEKT3	17	5'UTR	island	NA	0.0894433	0.000697398	0.289961	0.000932453
cg01265662	CCDC150	2	TSS1500	shore	NA	-0.0893627	9.44662e-10	-0.158019	1.64785e-06
cg16691177	TRIM61	4	5'UTR	opensea	NA	0.0892004	7.59292e-08	0.179894	1.18283e-07
cg24029517	HS3ST1	4	5'UTR	island	TRUE	0.0891969	8.4288e-05	0.231023	0.000101926
cg00939432	NIPSNAP1	22	TSS1500	shore	NA	-0.0891933	4.75976e-07	-0.201876	2.5669e-07
cg10766942	LCLAT1	2	5'UTR	opensea	TRUE	-0.0891085	6.17666e-05	-0.128593	0.000190069
cg00332153	BANK1	4	5'UTR	island	NA	0.0890537	0.00356483	0.197769	0.00377576
cg16932094	PRAME	22	TSS1500	shore	NA	-0.0888729	2.54531e-05	-0.162697	3.52405e-06
cg04633683	MVP	16	5'UTR	opensea	NA	0.088689	2.4224e-07	0.21428	4.03963e-08
cg04305599	REEP1	2	TSS1500	shore	NA	-0.0885981	2.1138e-05	-0.121938	1.59422e-05
cg24724428	ELOVL2	6	TSS1500	island	NA	-0.0885444	3.50284e-06	-0.245376	8.97578e-08
cg27064287	BANK1	4	1stExon	island	NA	0.0884811	0.000424274	0.235028	0.000236476
cg24835159	RNF43	17	5'UTR	opensea	NA	-0.0883954	4.03476e-06	-0.18148	5.41499e-06
cg01264539	PREPL	2	1stExon	shore	NA	-0.0882742	1.36144e-06	-0.140108	4.69905e-07
cg27514038	NIPA2	15	TSS1500	shore	NA	-0.0881584	5.90119e-05	-0.123592	0.000987661
cg09255732	COL16A1	1	TSS1500	shore	TRUE	0.0881159	0.000180817	0.350062	0.000342003
cg25500444	CCDC81	11	1stExon	shore	TRUE	0.0880277	3.2479e-08	0.198552	4.94226e-10
cg00401745	ARHGEF4	2	TSS1500	island	NA	0.0880095	1.30035e-06	0.1482	8.09506e-06
cg00421645	HMGCS1	5	5'UTR	shore	NA	-0.0879236	3.06277e-05	-0.149449	3.86633e-05
cg09181792	CFTR	7	TSS1500	opensea	NA	0.0879008	0.000407105	0.179608	2.72231e-05
cg08671647	PCDH7	4	1stExon	island	TRUE	0.0878516	8.294e-06	0.18463	5.80277e-06
cg11331445	SLC38A4	12	TSS200	opensea	NA	0.0877835	0.000254736	0.177287	9.72401e-05
cg09251959	COL16A1	1	TSS1500	shore	TRUE	0.0876696	0.000634523	0.272468	0.000173117
cg14982276	TMPRSS2	21	TSS1500	island	NA	0.0875142	0.000417383	0.184248	5.13919e-05
cg03975694	ZNF540	19	5'UTR	shelf	NA	0.0873993	3.99143e-07	0.162004	1.80975e-06
cg07693270	RPL39L	3	5'UTR	island	NA	-0.0873103	8.56506e-06	-0.230586	5.09538e-06
cg07719679	STEAP4	7	TSS200	opensea	NA	0.0872948	3.46491e-07	0.308162	3.78761e-10
cg04540383	RASSF1	3	TSS1500	shore	NA	0.0871798	0.000121553	0.494435	2.84593e-05
cg19804859	PRAME	22	5'UTR	shore	NA	-0.0871438	1.38825e-08	-0.195765	2.69518e-09
cg04105342	PCDH7	4	1stExon	island	TRUE	0.0869776	6.96849e-05	0.203833	9.08538e-05
cg27510539	VIPR1	3	TSS1500	island	NA	0.0868562	0.000394983	0.409602	0.000645445
cg03064592	COL21A1	6	TSS200	island	NA	0.0867057	1.99332e-05	0.155225	9.81841e-07
cg16643088	CSRNP1	3	5'UTR	shelf	TRUE	0.0866084	5.94525e-05	0.446124	8.50216e-06
cg26353296	USP4	3	TSS1500	shore	TRUE	0.0865981	0.00030603	0.431273	5.49419e-05
cg07167872	PM20D1	1	TSS200	shore	NA	0.0865815	0.00171788	0.170032	0.000573246
cg15040499	DUSP14	17	5'UTR	opensea	TRUE	-0.0865731	0.000167262	-0.127532	0.00171178
cg03459791	TEKT3	17	5'UTR	shore	NA	0.0864582	0.00295774	0.311609	0.0053585
cg02833108	TAF4B	18	TSS1500	shore	NA	-0.0864435	5.7582e-05	-0.142916	4.20437e-06
cg19057001	ANXA6	5	TSS1500	shore	NA	0.0864346	6.49841e-05	0.237815	2.30849e-06
cg03499626	NCEH1	3	5'UTR	shelf	NA	-0.0863366	0.00100666	-0.171031	0.00144738
cg10589848	FBXL20	17	TSS1500	shore	NA	-0.0862408	1.04551e-06	-0.124282	3.29949e-07
cg08075452	FAM131A	3	5'UTR	shore	NA	-0.0862315	0.00153169	-0.177944	0.000980602
cg01062470	KIF24	9	5'UTR	shore	NA	-0.0862178	3.44035e-07	-0.11088	1.66292e-07
cg17326090	MN1	22	TSS1500	island	NA	0.0861117	3.8068e-06	0.434402	3.4769e-07
cg05211836	F2RL3	19	TSS1500	shore	NA	0.0859448	2.2774e-05	0.268496	1.06837e-07
cg13230606	HNF1B	17	TSS1500	island	NA	0.0857832	0.000627017	0.253367	0.00116083
cg00917847	SERPINA5	14	TSS200	opensea	TRUE	0.0855882	0.00064205	0.271278	2.14736e-05
cg22171142	NLRC3	16	TSS200	opensea	NA	0.0855499	1.3102e-06	0.193078	5.47965e-08
cg24720583	BCL6B	17	TSS200	island	NA	0.0855259	4.60496e-05	0.291298	1.21015e-05
cg10395685	CCDC81	11	TSS200	island	TRUE	0.0853315	9.75394e-06	0.163496	4.81467e-05
cg17738521	HIVEP2	6	5'UTR	opensea	TRUE	0.0852061	0.00302506	0.248792	0.00160763
cg19378036	HNF1B	17	TSS1500	island	NA	0.0851228	0.000393137	0.148775	0.000480573
cg21651356	TXNRD1	12	5'UTR	shelf	NA	-0.0850899	9.17542e-05	-0.112957	0.00170331
cg14395885	DPM2	9	TSS200	shore	NA	-0.0850657	9.69531e-06	-0.138795	7.2314e-05
cg03018058	RHBDD1	2	TSS1500	shore	NA	0.0849705	0.00213732	0.277581	0.00366215
cg21847800	SCG3	15	TSS1500	shore	NA	-0.0848847	3.30199e-06	-0.16966	2.26918e-06
cg25747192	RASSF1	3	TSS200	island	NA	0.0847204	0.00214878	0.442781	0.00322853
cg03850057	SPAG17	1	TSS200	island	TRUE	0.0846954	5.1611e-05	0.2983	0.000104072
cg09433910	WDR81	17	TSS1500	shore	NA	0.0846125	1.64511e-05	0.166867	9.43288e-06
cg06442240	ITPRIPL2	16	1stExon	shore	NA	0.0844912	4.62169e-05	0.177108	7.65516e-06
cg09309269	PSMD11	17	TSS1500	island	NA	-0.0844019	1.20738e-08	-0.2826	8.5726e-07
cg19526626	ZNF491	19	1stExon	island	TRUE	0.0842563	0.000444872	0.507844	0.000301337
cg18708013	ZC3H12D	6	5'UTR	opensea	NA	0.084245	0.000127362	0.263257	1.46974e-05
cg07921625	PCDH17	13	1stExon	island	NA	0.0840796	7.93327e-06	0.182163	1.07019e-05
cg16910830	CNTNAP2	7	TSS200	island	NA	-0.0840669	1.99491e-05	-0.378376	5.7154e-06
cg08047457	RASSF1	3	TSS200	island	NA	0.0840526	0.00208462	0.452557	0.00234215
cg18972666	TEKT3	17	TSS1500	shore	NA	0.0838884	0.000463079	0.286222	9.81828e-05
cg18470593	CC2D2A	4	TSS200	opensea	TRUE	0.0838445	0.000149264	0.331626	2.39576e-05
cg00424276	EFCAB10	7	TSS1500	shore	NA	0.0835522	7.30669e-05	0.315201	1.99816e-06
cg07143470	COL21A1	6	5'UTR	shore	TRUE	0.0834291	0.0003037	0.221618	0.00125182
cg00458927	CCT4	2	TSS1500	shore	NA	-0.0833912	0.00172137	-0.110002	0.00263074
cg02426414	SHMT1	17	5'UTR	shore	NA	-0.0833135	1.31558e-05	-0.150116	1.71532e-05
cg27478579	MTIF2	2	TSS1500	shore	NA	-0.0830586	4.20737e-08	-0.164407	2.24506e-08
cg06061081	AQP11	11	TSS1500	shore	NA	-0.0830501	1.32463e-05	-0.144194	5.37077e-05
cg02697649	FZD7	2	1stExon	island	NA	-0.0830287	0.000240889	-0.144976	0.000174839
cg07241084	TNS3	7	5'UTR	opensea	TRUE	0.0829695	0.000869816	0.241728	5.86559e-05
cg16871561	SLC25A3	12	TSS1500	shore	NA	-0.0829416	3.00214e-07	-0.132235	6.86348e-05
cg19586576	GJC1	17	5'UTR	island	NA	-0.0829146	3.12393e-09	-0.353938	8.23363e-09
cg05935311	BANK1	4	TSS200	shore	NA	0.0828913	0.000968353	0.239795	0.000519142
cg26100099	SPAG17	1	TSS200	island	TRUE	0.0828462	0.000477157	0.368119	0.00225241
cg11353035	BCL6B	17	1stExon	island	NA	0.0826691	3.76733e-05	0.21426	8.03743e-06
cg10028884	PER1	17	5'UTR	island	NA	0.0826501	0.00238953	0.231129	0.0298313
cg01146232	SALL1	16	TSS1500	island	NA	-0.082549	0.000180991	-0.269652	0.000167327
cg13014866	STK38L	12	5'UTR	opensea	TRUE	-0.0825458	2.84687e-06	-0.110043	9.16238e-07
cg16298547	ELOVL7	5	5'UTR	shore	NA	-0.0824911	3.36644e-05	-0.118847	3.20162e-05
cg01649773	FIBIN	11	5'UTR	opensea	TRUE	0.0824665	0.00020692	0.212853	3.45626e-05
cg19284211	INSM1	20	TSS1500	island	NA	-0.082405	3.66795e-05	-0.245155	2.87905e-06
cg22871485	PRAME	22	TSS200	shore	NA	-0.0823734	1.40894e-11	-0.284586	3.12756e-11
cg25834768	CAMKK1	17	5'UTR	island	TRUE	-0.0822115	9.26295e-06	-0.0441603	0.00463291
cg10925640	MDC1	6	5'UTR	shore	NA	-0.0821968	1.66734e-07	-0.181707	1.98031e-06
cg21123203	CC2D2A	4	TSS200	opensea	TRUE	0.0821652	0.00016434	0.391289	5.84629e-05
cg13391116	ME3	11	5'UTR	island	NA	0.0821228	0.00417086	0.248776	0.00984625
cg11824639	TCTEX1D1	1	TSS200	island	TRUE	0.0821136	0.000116563	0.389515	0.000152626
cg00647881	S100A2	1	5'UTR	opensea	NA	0.0820193	2.83776e-05	0.142834	1.47729e-07
cg01493517	IFFO1	12	TSS1500	shore	NA	0.082008	5.99523e-07	0.143686	6.8601e-06
cg01105494	SPAG17	1	TSS200	island	TRUE	0.0819153	0.000119459	0.273953	0.000586177
cg26074140	ARTN	1	TSS1500	shore	NA	-0.0818281	2.3315e-05	-0.144208	4.19888e-05
cg13030790	RUNX1	21	5'UTR	opensea	NA	0.0816635	0.000637165	0.190953	0.00062118
cg04738888	MYO15B	17	TSS200	island	NA	0.081564	0.000348829	0.21392	3.62947e-05
cg21126583	CNTNAP2	7	TSS200	island	NA	-0.0815348	2.46688e-05	-0.246536	4.24706e-05
cg02335804	HNF1B	17	TSS200	shore	NA	0.0814706	0.000786399	0.349407	6.94533e-05
cg00500498	THBS2	6	5'UTR	opensea	TRUE	0.0813175	0.00170053	0.206388	0.000616026
cg10493166	PTGS1	9	TSS200	opensea	NA	0.0813097	1.97711e-05	0.542652	4.52189e-07
cg11285998	EIF4B	12	TSS1500	shore	NA	-0.0812867	8.82315e-08	-0.140322	1.56402e-06
cg20667684	PRAME	22	TSS200	shore	NA	-0.0812784	8.00126e-10	-0.199381	8.02382e-09
cg16509355	CC2D2A	4	TSS1500	opensea	TRUE	0.0812262	0.000423475	0.346954	3.40378e-05
cg26465391	ZNF154	19	TSS200	shore	NA	0.0811876	6.55789e-05	0.155902	4.84253e-05
cg07028533	CNTNAP2	7	TSS200	island	NA	-0.0811723	1.80535e-05	-0.43204	4.61208e-06
cg27638615	FZD7	2	1stExon	shore	NA	-0.0811693	1.55039e-05	-0.188533	2.17945e-05
cg20398399	KLHL6	3	TSS1500	opensea	NA	0.0810688	4.13844e-05	0.1635	7.44443e-06
cg20324165	KRT8	12	TSS1500	shore	NA	-0.0810568	2.30092e-07	-0.172631	1.82165e-07
cg02266539	EIF5A	17	TSS1500	shore	NA	-0.0809904	1.01136e-05	-0.077888	0.00106303
cg06232807	SALL1	16	TSS1500	island	NA	-0.0809151	0.000210218	-0.204686	0.00018053
cg15466952	LEPR	1	5'UTR	shelf	NA	0.0809018	7.15025e-05	0.225405	6.63751e-06
cg05950711	COL21A1	6	TSS1500	shore	NA	0.0808972	5.98365e-06	0.299725	1.25926e-06
cg01519261	RUNX1	21	5'UTR	opensea	NA	0.0808745	0.000590818	0.169411	0.00031729
cg21762589	BNIP3	10	TSS1500	island	NA	-0.0808714	8.03499e-06	-0.16804	1.48726e-05
cg11800794	MAPRE1	20	TSS1500	shore	NA	-0.0806923	0.000245414	-0.137364	0.000411022
cg26994885	CSRP2	12	5'UTR	opensea	TRUE	-0.0806427	0.000503057	-0.113904	0.00110875
cg00310968	SPAG17	1	TSS200	island	TRUE	0.0806421	6.2603e-05	0.525641	3.23335e-05
cg01268824	ZNF154	19	TSS1500	shore	NA	0.0805247	7.86652e-05	0.124188	4.12438e-05
cg05293216	FANCG	9	TSS1500	shore	NA	-0.0804697	0.000262378	-0.129837	0.000544081
cg00259834	RFTN1	3	5'UTR	shore	NA	0.0803652	0.000987596	0.242718	0.000245607
cg10502118	RFTN1	3	5'UTR	shore	NA	0.0803162	0.000612534	0.28015	0.000158594
cg10719664	ZNF280B	22	TSS200	shore	NA	-0.0802946	9.34129e-06	-0.134516	2.13507e-06
cg06642677	SNRPE	1	TSS1500	shore	NA	-0.0802817	1.58486e-05	-0.180334	3.57273e-05
cg08492625	NIPSNAP1	22	TSS1500	shore	NA	-0.0802656	0.000132245	-0.131258	0.000170986
cg02448597	GPSM3	6	5'UTR	shelf	NA	0.0801756	0.0010088	0.188481	0.000803829
cg13528344	GJB2	13	TSS1500	shore	NA	0.0800603	0.00058108	0.365378	0.000498627
cg14287235	ADCY4	14	TSS1500	island	NA	0.0800428	0.00168128	0.192816	0.0020131
cg17501395	ZC3H12D	6	TSS200	opensea	NA	0.0800122	0.000316231	0.290361	9.58189e-05
cg17317439	ZNF763	19	1stExon	shore	NA	0.0799009	0.00159194	0.364708	0.00122955
cg15448220	SETDB1	1	TSS1500	shore	NA	-0.0798661	0.00206856	-0.126443	0.00897249
cg02346790	PARP15	3	TSS200	shore	NA	0.0798011	0.000278546	0.14793	3.28634e-05
cg05818824	SCN4A	17	TSS1500	opensea	TRUE	-0.0797618	3.87784e-06	-0.180152	6.30405e-06
cg21428710	SLC38A4	12	TSS200	opensea	NA	0.0796204	0.000317983	0.150545	0.000113905
cg17332638	FAM136A	2	TSS1500	shore	NA	-0.0795818	1.48059e-08	-0.152708	4.77472e-09
cg23212751	ARTN	1	TSS1500	shore	NA	-0.0795446	0.000107178	-0.144069	0.000151447
cg01926706	SNRPG	2	TSS1500	shore	NA	-0.0793982	1.59894e-05	-0.111886	1.28406e-05
cg04053798	SLC38A4	12	1stExon	opensea	NA	0.0793912	5.52501e-05	0.166795	6.08243e-05
cg19451698	RHBDD1	2	TSS1500	island	NA	0.0792673	0.00112913	0.346031	0.00112567
cg20431135	MFAP4	17	TSS1500	opensea	TRUE	0.0792488	0.000989741	0.194286	0.000130149
cg01255414	FGF12	3	TSS1500	island	NA	-0.0792424	0.000555731	-0.312255	0.000133763
cg27150896	PLEKHG6	12	TSS200	shore	TRUE	-0.0792333	3.50116e-05	-0.160598	4.43201e-05
cg14270293	SH3D19	4	TSS1500	opensea	NA	0.0792165	7.71345e-05	0.181556	8.12239e-07
cg21922574	NETO1	18	TSS1500	island	NA	0.0792026	0.00281827	0.285079	0.00158477
cg03179291	CAMKK1	17	5'UTR	shore	NA	-0.0791859	6.93841e-05	-0.158255	0.000318451
cg23917057	FOXI3	2	TSS1500	island	NA	-0.0791775	3.53448e-05	-0.318489	9.45192e-06
cg19646112	ADCY4	14	TSS1500	island	NA	0.0791376	0.000638221	0.240304	0.00064269
cg07921314	NRF1	7	5'UTR	shore	NA	-0.0791133	0.000222774	-0.146304	0.000334967
cg25023994	BANK1	4	5'UTR	shore	NA	0.0790515	0.00120307	0.237498	0.00150323
cg11405475	SNRPE	1	TSS1500	shore	NA	-0.0790038	3.47666e-08	-0.150829	2.97671e-06
cg23257935	SPAG17	1	5'UTR	island	TRUE	0.0789319	0.000496343	0.294736	0.00124679
cg14005240	ATP4A	19	TSS1500	opensea	NA	-0.0789281	0.000103055	-0.117723	3.48075e-05
cg06172942	RASSF1	3	TSS200	island	NA	0.0788909	0.00127137	0.278601	0.000841923
cg27417609	CDH3	16	TSS1500	island	NA	0.0788279	0.000646972	0.143896	0.000944326
cg08205865	ADCY10	1	1stExon	opensea	NA	-0.0787211	2.64585e-05	-0.12652	1.07449e-05
cg10080732	WDR81	17	TSS1500	shore	NA	0.0787172	0.000164147	0.169284	8.25423e-05
cg22143547	GLO1	6	TSS1500	shore	NA	-0.0786414	5.45149e-05	-0.120155	4.89882e-07
cg23299469	IRAK4	12	5'UTR	shelf	NA	-0.0786221	3.642e-05	-0.119948	0.000240751
cg14881618	ME3	11	5'UTR	island	NA	0.0785003	0.00388274	0.225017	0.0142115
cg14783987	PLEKHG6	12	TSS1500	shore	TRUE	-0.0784883	3.72055e-05	-0.133239	5.98013e-05
cg06700146	BCL6B	17	1stExon	island	NA	0.0784556	1.43409e-05	0.202335	3.98256e-05
cg17994788	C1GALT1	7	5'UTR	opensea	TRUE	0.0784018	0.000122187	0.197259	4.26148e-06
cg02454806	LRFN5	14	TSS1500	shore	NA	0.0783803	0.00314438	0.232018	0.00183247
cg16888658	ADCY3	2	TSS200	shore	NA	-0.0783544	1.44829e-08	-0.235049	6.38317e-07
cg04622802	FIBIN	11	5'UTR	opensea	TRUE	0.0783129	0.000561364	0.184141	0.000110258
cg16449649	MLF1	3	5'UTR	shore	NA	-0.0782156	0.000197184	-0.125017	0.000236879
cg09548780	TNS1	2	5'UTR	opensea	NA	0.0781272	0.000201706	0.188195	2.71932e-05
cg17470942	TCF21	6	1stExon	shore	NA	0.0780865	0.000101615	0.232481	7.15403e-05
cg24578857	PLD6	17	TSS1500	island	TRUE	-0.078036	2.46668e-06	-0.105949	7.2908e-05
cg09968361	SERPINA1	14	5'UTR	opensea	TRUE	0.078031	4.73154e-06	0.131951	1.49658e-08
cg19758142	NCEH1	3	5'UTR	opensea	TRUE	-0.0779947	0.00229795	-0.129537	0.0117601
cg01966129	PRAME	22	TSS200	shore	NA	-0.0779039	8.53727e-08	-0.178383	3.39927e-08
cg14038058	TRIM61	4	TSS200	opensea	NA	0.0778017	7.89758e-07	0.210793	1.47652e-07
cg23158731	COL14A1	8	5'UTR	island	NA	0.0777293	5.03642e-05	0.236979	0.00203393
cg02088626	PARP1	1	TSS1500	shore	NA	-0.0776613	0.00112528	-0.0730815	0.0037139
cg13357249	PIP5K1A	1	TSS1500	shore	NA	-0.0776503	0.000125634	-0.147943	6.88174e-05
cg16701167	ME1	6	TSS1500	shore	NA	-0.0776449	8.86698e-06	-0.105864	0.000158705
cg00141162	HCLS1	3	1stExon	opensea	NA	0.0776205	0.000134837	0.188456	6.89698e-05
cg18282849	CCDC81	11	TSS200	island	TRUE	0.0773996	0.000196823	0.0914246	8.74096e-05
cg00912746	HPCA	1	TSS1500	shore	TRUE	-0.077397	2.19448e-05	-0.136995	9.72216e-06
cg03840504	PARP15	3	TSS200	shore	NA	0.0773655	0.000499177	0.228491	0.000116348
cg16275903	SRPRB	3	TSS1500	shore	NA	-0.0773636	0.000199119	-0.151103	0.000348503
cg13987606	PIGM	1	TSS1500	shore	NA	-0.0773158	5.28893e-06	-0.187967	2.23234e-05
cg19308222	EREG	4	TSS1500	opensea	NA	0.0772727	0.00042648	0.182528	0.0001038
cg06297391	NHLRC4	16	TSS1500	shore	TRUE	0.07709	0.000974271	0.147456	0.010195
cg00603435	LRP1B	2	TSS200	shore	NA	-0.0770614	2.08753e-07	-0.143512	2.18038e-05
cg26212328	SLC38A2	12	TSS1500	shore	NA	0.0770427	0.00121172	0.146542	0.00891424
cg00356694	SPNS3	17	TSS200	opensea	NA	0.0770337	3.13656e-05	0.253348	5.4006e-06
cg18182111	GDNF	5	5'UTR	island	TRUE	0.0769866	0.000658966	0.135249	0.00205999
cg25167574	PAQR3	4	TSS1500	shore	NA	-0.0768709	0.00043801	-0.114514	0.000661238
cg00869417	LHFPL2	5	5'UTR	island	TRUE	0.0768197	0.00172313	0.397273	0.00850861
cg21554552	RASSF1	3	TSS200	island	NA	0.0768001	0.0057521	0.428465	0.00588828
cg12927153	PTGS1	9	5'UTR	opensea	NA	0.0767932	3.97821e-05	0.894476	6.51556e-05
cg10418755	FIBIN	11	TSS200	opensea	TRUE	0.0766895	0.00107167	0.250858	0.000439134
cg04094210	R3HDM1	2	5'UTR	opensea	TRUE	-0.0766165	0.00012168	-0.113738	0.000217784
cg26090072	RTKN	2	TSS1500	island	NA	-0.0765977	4.82473e-06	-0.205956	2.70917e-05
cg06070002	PRDX1	1	5'UTR	shore	NA	-0.0765307	0.000490198	-0.125426	0.00138351
cg03806868	FLAD1	1	TSS1500	opensea	NA	-0.0764847	5.07085e-07	-0.102564	1.69131e-08
cg23181159	FAM8A1	6	TSS1500	shore	NA	-0.076468	2.99927e-05	-0.125524	7.26125e-06
cg14366428	GPR63	6	5'UTR	opensea	TRUE	-0.0764105	0.000206545	-0.122223	0.000113001
cg06703222	NFAT5	16	TSS1500	shore	NA	0.0762707	0.00501975	0.185064	0.00384704
cg23927974	METTL5	2	TSS1500	shore	NA	-0.0761287	0.000566588	-0.110949	0.000247704
cg08582356	CA3	8	TSS200	island	NA	0.0760916	0.00101604	0.233824	0.00517238
cg19006008	F2RL3	19	TSS200	shore	NA	0.07608	0.00198987	0.174912	0.000386676
cg17439967	NUP133	1	TSS1500	shore	NA	-0.0760736	8.00526e-05	-0.133971	9.89058e-05
cg25410668	RPA2	1	TSS1500	shore	NA	-0.0760064	4.45076e-05	-0.131663	8.94614e-05
cg04738827	C2orf68	2	TSS1500	shore	NA	-0.0760026	6.23699e-05	-0.111498	0.000274286
cg18733757	ACSL5	10	TSS1500	opensea	NA	0.0759709	6.72089e-05	0.213442	1.65751e-06
cg24109894	PSMB2	1	TSS1500	shore	NA	-0.0759625	9.65499e-07	-0.140593	9.17557e-06
cg12931707	UGT8	4	5'UTR	opensea	TRUE	-0.0757793	4.55913e-06	-0.110464	9.94038e-07
cg20051292	RGS22	8	TSS200	island	TRUE	0.0757781	0.000157177	0.143569	0.000463788
cg24691453	S100A4	1	TSS200	opensea	TRUE	0.0757366	2.67853e-08	0.141945	2.93609e-07
cg26646411	GNB1L	22	5'UTR	shore	NA	-0.0756477	1.23816e-07	-0.218007	1.60839e-06
cg18466965	FBXO21	12	TSS1500	shore	NA	-0.0756294	2.90926e-05	-0.151947	0.000189281
cg11808874	FAM136A	2	TSS1500	shore	NA	-0.075627	8.37525e-06	-0.125557	6.47472e-06
cg02126235	SERPINA1	14	5'UTR	opensea	TRUE	0.0756032	3.49928e-06	0.12005	1.26361e-07
cg05272790	TMPRSS13	11	TSS200	opensea	TRUE	-0.0755517	8.02652e-05	-0.145688	3.50754e-05
cg02078520	RPF1	1	TSS1500	shore	NA	-0.0755129	2.84219e-05	-0.129989	2.26143e-05
cg19985421	NDUFC2	11	TSS200	shore	NA	-0.0754151	0.000106186	-0.150514	0.000122522
cg16979445	NRM	6	TSS1500	opensea	NA	-0.0754028	0.00257051	-0.123533	0.00206231
cg16705300	TM4SF1	3	TSS1500	opensea	NA	-0.0753774	0.00095256	-0.111966	0.0106973
cg01810763	TXNRD1	12	5'UTR	shore	NA	-0.0753137	3.76293e-05	-0.121143	0.0010996
cg25273936	PLEKHG6	12	TSS1500	shore	TRUE	-0.0753039	3.59201e-05	-0.119673	6.96841e-05
cg14126601	EIF2AK2	2	TSS1500	shore	NA	-0.0752579	2.02939e-05	-0.164261	3.75956e-05
cg09972881	KRT8	12	1stExon	shore	NA	-0.075196	5.50167e-07	-0.171964	7.85266e-08
cg03744440	MYO15B	17	TSS200	island	NA	0.0751338	0.000320583	0.319755	0.00143507
cg14114546	LHFPL2	5	5'UTR	opensea	TRUE	0.0751183	0.000232056	0.183172	2.14499e-05
cg27389185	ZNF540	19	TSS200	shore	NA	0.0751063	3.00654e-06	0.163397	3.75993e-06
cg20265043	IGF2BP3	7	TSS200	shore	NA	-0.0750183	9.59612e-05	-0.427148	6.37963e-05
cg22975671	BCL6B	17	TSS200	island	NA	0.0749731	3.61662e-05	0.220805	6.82207e-06
cg04348872	ADCY3	2	1stExon	shore	NA	-0.0749454	1.55203e-07	-0.109317	1.3146e-09
cg07476508	CRYAB	11	TSS1500	opensea	TRUE	0.0749035	1.89571e-06	0.284191	1.4878e-07
cg20170777	COX10	17	TSS1500	shore	NA	-0.0748217	1.36108e-07	-0.154714	1.91154e-06
cg07560096	ME3	11	5'UTR	island	NA	0.0747836	0.00247879	0.266982	0.00384995
cg18886444	USP4	3	TSS1500	shore	TRUE	0.0747752	0.000702177	0.416875	0.00159499
cg20425130	KLHL6	3	1stExon	opensea	NA	0.0747187	2.21191e-07	0.126324	7.2571e-07
cg18458558	ZNF77	19	TSS1500	shore	NA	-0.0747001	5.91459e-07	-0.127144	9.75949e-07
cg24768116	KRTCAP3	2	TSS200	island	NA	-0.0746846	1.99857e-05	-0.172051	1.44792e-05
cg24987590	RANGRF	17	TSS1500	shore	NA	-0.0746641	2.38912e-05	-0.137984	3.47104e-05
cg16240368	SPAG17	1	TSS1500	island	TRUE	0.0745946	0.00246218	0.217938	0.00203699
cg12151124	ICAM1	19	TSS200	island	TRUE	0.0744951	1.6002e-05	0.40302	1.11183e-05
cg22418909	SFRP1	8	1stExon	island	NA	-0.0744903	7.24202e-06	-0.281262	1.69887e-06
cg15570148	FHIT	3	5'UTR	shore	NA	0.0744076	0.000370953	0.258914	2.64822e-05
cg05817845	JPH2	20	TSS200	opensea	TRUE	0.0743998	4.65355e-05	0.346842	5.76549e-06
cg10253847	NKAPL	6	TSS200	island	NA	0.0743406	2.08945e-06	0.154652	1.44225e-07
cg17608103	THBS2	6	5'UTR	opensea	TRUE	0.074329	0.00460178	0.179777	0.00288179
cg26065841	CHAC1	15	TSS1500	shore	NA	-0.0743062	3.28598e-05	-0.127292	3.42378e-06
cg12242450	GCNT2	6	TSS200	opensea	TRUE	-0.0742269	0.000479821	-0.143989	0.00186174
cg09281979	DCAF17	2	TSS1500	shore	NA	-0.0742108	4.06077e-08	-0.203703	3.11957e-06
cg22449901	PEX19	1	TSS1500	opensea	NA	-0.0741954	0.00045095	-0.104444	0.000399225
cg12108912	TMEM177	2	TSS1500	shore	NA	-0.0741822	0.00112936	-0.106472	0.0074198
cg24254937	E2F2	1	TSS1500	shore	NA	-0.0741098	1.0988e-06	-0.106649	7.0817e-08
cg20403031	ZNF280A	22	5'UTR	opensea	NA	-0.07404	0.00197571	-0.113392	0.00583807
cg23663332	MAK16	8	TSS1500	shore	NA	-0.0740297	3.3965e-05	-0.131907	6.49755e-05
cg07588439	MARS2	2	1stExon	shore	TRUE	-0.0740142	2.18238e-05	-0.155243	1.74175e-05
cg06800962	TM4SF1	3	TSS1500	opensea	NA	-0.0739824	5.5242e-07	-0.21993	8.79052e-06
cg18198545	PEX19	1	TSS1500	opensea	NA	-0.0739623	0.000843637	-0.124651	0.00131832
cg17819635	TCTEX1D1	1	TSS1500	shore	TRUE	0.0739413	0.00179399	0.214817	0.000769316
cg11853788	TDRD5	1	5'UTR	island	TRUE	-0.0739391	0.00209772	-0.117627	0.000418206
cg05767411	TRIM61	4	TSS200	opensea	NA	0.0739362	1.31118e-07	0.198682	6.19497e-10
cg07507951	AHCTF1	1	TSS1500	shore	NA	-0.0739322	2.84513e-05	-0.142025	9.63864e-05
cg05163071	RETNLB	3	TSS1500	opensea	NA	-0.0738886	1.15148e-05	-0.148492	7.60437e-05
cg00269800	PCDHB16	5	1stExon	shore	NA	0.0738782	0.00154459	0.203784	0.000793862
cg22775789	CS	12	TSS1500	shore	NA	-0.0738711	2.01298e-05	-0.171412	2.66049e-05
cg25023058	TEKT3	17	TSS200	island	NA	0.073779	0.00103955	0.30322	0.0124021
cg08204023	GDNF	5	5'UTR	island	TRUE	0.0737547	0.000615136	0.130744	0.00180352
cg19797087	KLHL6	3	5'UTR	opensea	NA	0.0737029	1.26722e-05	0.162414	2.88823e-07
cg11646192	EREG	4	TSS1500	opensea	TRUE	0.0736839	0.000559353	0.197752	5.18206e-05
cg08341874	VMO1	17	1stExon	shore	NA	0.0735641	0.000933088	0.301736	0.000577985
cg21590264	GDNF	5	1stExon	island	NA	0.0735193	6.28085e-05	0.135801	0.000190375
cg26546113	DHX9	1	5'UTR	shore	NA	-0.0734906	0.00163235	-0.177703	0.00178748
cg22896991	IGF2BP1	17	TSS1500	island	NA	-0.0734717	6.87349e-08	-0.455529	2.68237e-09
cg04845466	KRTCAP3	2	TSS200	island	NA	-0.0734065	3.36432e-06	-0.160056	8.84038e-07
cg23737737	IFFO1	12	TSS200	shore	NA	0.0734053	6.74067e-06	0.125737	1.04087e-05
cg11304234	IL18	11	5'UTR	opensea	NA	0.0733469	0.000954875	0.301561	0.000122906
cg14335894	IGF2BP1	17	1stExon	island	NA	-0.0733465	1.59459e-06	-0.430958	3.87475e-08
cg24161501	TCTEX1D1	1	5'UTR	island	TRUE	0.0733228	0.00106589	0.262384	0.000874012
cg10973622	IMMT	2	TSS1500	shore	NA	-0.0731344	0.000154629	-0.155882	0.000609405
cg26898336	TEKT3	17	5'UTR	shore	NA	0.0730371	0.00519841	0.217744	0.00226211
cg10634136	FZD7	2	1stExon	shore	NA	-0.0729344	2.46437e-05	-0.154057	3.28881e-05
cg12586386	AQP11	11	TSS1500	shore	NA	-0.0729319	8.02339e-07	-0.131038	1.87763e-05
cg18660345	MYL9	20	TSS1500	island	NA	0.0728401	0.0028656	0.18428	0.00353098
cg13091627	S100A4	1	TSS200	opensea	TRUE	0.0728255	4.56987e-09	0.135965	3.93606e-08
cg15481791	SNRPE	1	TSS1500	shore	NA	-0.0728125	1.26572e-05	-0.153409	4.06159e-05
cg04692403	TCF21	6	1stExon	island	NA	0.0727636	5.07699e-07	0.127341	7.74313e-07
cg07177852	CCDC68	18	TSS1500	shore	NA	0.0725779	0.00221914	0.307247	0.00295805
cg12393668	CCDC43	17	TSS1500	shore	NA	-0.0724355	9.66835e-06	-0.17508	3.26562e-05
cg19645616	RAVER1	19	TSS1500	island	NA	-0.0722986	2.64635e-05	-0.166341	1.01275e-05
cg27453857	VMO1	17	1stExon	shore	NA	0.0722834	0.00488155	0.196857	0.00186118
cg20670085	ZNF491	19	TSS1500	shore	TRUE	0.0722052	0.0003428	0.294112	5.31995e-05
cg03821121	MICAL2	11	5'UTR	opensea	TRUE	0.0721853	0.000121481	0.170628	1.99998e-05
cg03071143	ZNF491	19	TSS200	shore	TRUE	0.0721556	0.000894236	0.445742	8.22612e-05
cg11982525	PIK3CG	7	TSS1500	shelf	NA	0.0720923	0.0022518	0.187103	0.000678288
cg27310485	S100A2	1	5'UTR	opensea	NA	0.0720916	0.000369771	0.129698	8.96361e-07
cg14462124	STK17B	2	5'UTR	shelf	TRUE	0.0720902	0.00150223	0.282696	0.000351674
cg08077337	FZD7	2	1stExon	island	NA	-0.0720461	6.84138e-05	-0.17843	0.000108611
cg25783892	GHITM	10	TSS1500	shore	NA	-0.0720287	9.71347e-05	-0.116729	0.00266422
cg14159672	PM20D1	1	1stExon	island	TRUE	0.0720078	0.00302208	0.124846	0.00294509
cg00492055	CEP70	3	5'UTR	shore	NA	-0.0719797	0.00297824	-0.126318	0.00747417
cg22656956	NME5	5	TSS200	opensea	NA	0.0719373	0.000691247	0.277318	0.000379237
cg12690369	PTPRR	12	1stExon	opensea	TRUE	0.0719079	0.0029029	0.189909	0.00154606
cg12377368	SAAL1	11	TSS1500	shore	NA	-0.0718199	0.000122583	-0.129657	0.000369882
cg11592503	CNTNAP2	7	TSS200	island	NA	-0.0717816	4.19629e-05	-0.188545	0.000145695
cg10385303	SFTA3	14	TSS200	shore	TRUE	0.0717648	0.0014049	0.222855	0.000522034
cg07560510	CA3	8	TSS1500	shore	TRUE	0.0717202	0.00330757	0.201648	0.00551167
cg26958597	EFCAB10	7	TSS200	shore	NA	0.0716078	2.51371e-05	0.495647	2.63406e-07
cg10506097	MT1L	16	TSS200	island	TRUE	0.0715932	0.000214659	0.2788	3.83106e-05
cg26893787	FUT6	19	1stExon	opensea	NA	0.0715545	0.000260231	0.189603	1.05742e-05
cg00777121	RASSF1	3	1stExon	island	NA	0.0715428	0.00271232	0.371704	0.00414167
cg23342755	ZP3	7	TSS1500	opensea	TRUE	-0.0714185	1.71369e-05	-0.150154	0.000101864
cg04468741	MICAL2	11	5'UTR	opensea	TRUE	0.0713612	1.37502e-05	0.126468	5.28788e-07
cg09015973	ARHGEF4	2	TSS1500	island	NA	0.0712234	6.37833e-07	0.0768824	7.15524e-07
cg16377880	CYP4F3	19	TSS1500	opensea	NA	-0.071112	1.33345e-06	-0.141407	3.72638e-07
cg03987884	HMSD	18	5'UTR	opensea	TRUE	-0.0710784	1.98353e-05	-0.135067	6.15274e-05
cg17413194	GNA13	17	TSS1500	shore	NA	-0.0710772	0.000268334	-0.151435	0.000418093
cg20762861	BANK1	4	TSS200	shore	NA	0.0708916	0.00378175	0.195811	0.00212325
cg08135379	AMIGO2	12	TSS1500	shore	NA	0.0708662	0.000248813	0.559939	5.5234e-05
cg15107202	BCDIN3D	12	TSS1500	shore	NA	-0.0707694	0.000302296	-0.119556	0.000266152
cg23619910	AMPD3	11	TSS200	opensea	TRUE	0.0707537	0.00475499	0.310044	0.00654562
cg24110050	TCTEX1D1	1	TSS1500	shore	TRUE	0.0706217	0.00663998	0.219475	0.00983208
cg00061031	ANP32B	9	TSS1500	shore	NA	-0.0705876	7.7689e-05	-0.098432	7.95072e-06
cg17827670	AHCYL2	7	1stExon	opensea	TRUE	0.0705759	8.67193e-06	0.388146	8.28661e-07
cg19275978	PAPOLG	2	TSS1500	shore	NA	-0.0705174	1.44535e-06	-0.173034	8.20414e-06
cg26222247	ANPEP	15	5'UTR	island	NA	0.0704491	4.40965e-05	0.141904	3.83471e-05
cg13925692	CHL1	3	5'UTR	island	NA	0.0704364	0.000237942	0.122938	0.000566927
cg01611862	SFTA3	14	5'UTR	shore	NA	0.070434	0.00091536	0.259886	0.000514832
cg22372930	PPP1R12C	19	TSS1500	shore	NA	0.0703683	0.000154448	0.358295	2.75058e-05
cg07981370	CHAC1	15	TSS1500	shore	NA	-0.0703253	0.000127897	-0.0949575	2.99576e-05
cg11193767	LIN54	4	5'UTR	shore	NA	-0.0703224	6.75458e-05	-0.130196	0.000380147
cg24956391	SRC	20	5'UTR	shore	NA	0.0703019	4.38826e-05	0.0980024	1.60347e-05
cg25060890	RPS6KC1	1	TSS1500	shore	NA	-0.070301	5.27902e-05	-0.140132	2.64956e-05
cg12006425	PLAC9	10	5'UTR	island	NA	0.070296	0.000809283	0.177242	0.000110168
cg05094137	CHD9	16	5'UTR	opensea	TRUE	0.0702945	0.000416247	0.169728	0.000226759
cg08427717	ICAM1	19	TSS200	island	TRUE	0.0702798	0.000393889	0.37465	0.000320683
cg14945937	PLEKHF1	19	5'UTR	shore	NA	0.0702764	0.000523212	0.208039	0.000114023
cg14576824	RPS6KC1	1	TSS200	shore	NA	-0.0702593	1.41394e-06	-0.229055	3.8125e-05
cg08743634	C12orf29	12	TSS1500	shore	NA	-0.0701955	4.77579e-05	-0.137852	5.69148e-05
cg19443920	ACLY	17	TSS1500	shore	NA	-0.0700395	3.19788e-07	-0.140796	2.78448e-05
cg06811300	ATXN1	6	5'UTR	opensea	TRUE	0.0700138	9.27275e-06	0.136788	2.22103e-05
cg25203031	SGIP1	1	TSS200	shore	NA	0.0699834	0.00146696	0.187381	0.0079826
cg08875705	IFFO1	12	TSS200	island	NA	0.0699488	4.92297e-06	0.0672467	6.93602e-05
cg17317391	GDF9	5	TSS1500	shore	NA	-0.0699097	7.48909e-05	-0.107894	6.17406e-06
cg02822963	COMMD2	3	TSS1500	shore	NA	-0.0698726	0.00795071	-0.11095	0.0153142
cg02051806	MGAT4C	12	5'UTR	opensea	NA	-0.0698702	0.000869022	-0.147337	0.0031829
cg26801631	FGR	1	5'UTR	island	NA	0.0698622	0.00247773	0.455067	0.00136339
cg23752828	DCTN2	12	TSS1500	shore	NA	-0.0698587	3.28704e-07	-0.198828	1.12708e-05
cg19093370	PLD6	17	TSS1500	island	TRUE	-0.0698502	2.32923e-06	-0.0860064	5.24041e-05
cg26280713	THBS2	6	5'UTR	opensea	TRUE	0.0698329	0.00208244	0.197538	0.000156489
cg26309194	TMPRSS2	21	TSS1500	island	NA	0.0697542	0.00195152	0.175762	0.00141123
cg12828331	VIPR1	3	TSS1500	island	TRUE	0.0697396	0.00536079	0.339225	0.00562903
cg10790747	HSPB6	19	TSS200	shore	NA	0.0697251	0.000146088	0.229465	2.30295e-05
cg19100596	COL16A1	1	TSS1500	shore	TRUE	0.0697051	0.00056519	0.307359	3.46123e-05
cg12966367	RASSF1	3	TSS200	island	NA	0.0696544	0.00351788	0.441231	0.00563876
cg14996783	TRIL	7	1stExon	island	TRUE	0.0696334	0.00442584	0.287438	0.0155628
cg25507001	NME5	5	TSS200	opensea	NA	0.0696258	0.00106185	0.197978	0.000282429
cg21837069	VWA1	1	TSS1500	shore	TRUE	0.0695838	0.00246826	0.268587	0.0014257
cg24918705	PCDHB4	5	TSS1500	shore	NA	0.0695815	0.00121807	0.263134	0.00140123
cg24431872	HS3ST1	4	5'UTR	shore	NA	0.0695642	0.000693549	0.210789	5.78062e-05
cg08053846	SERPINE1	7	TSS1500	opensea	NA	0.0695222	9.19473e-07	0.283455	7.92664e-09
cg15748006	YWHAQ	2	TSS1500	shore	NA	-0.0694548	0.0024917	-0.105837	0.00131524
cg24747122	GNA13	17	TSS1500	shore	NA	-0.0692757	0.00115002	-0.115103	0.00405688
cg09195389	GJB2	13	TSS1500	shore	NA	0.069235	0.00266158	0.300056	0.0051808
cg17352891	SOX5	12	5'UTR	opensea	TRUE	-0.0692236	0.00177582	-0.111322	0.0142707
cg16996144	TCTEX1D1	1	TSS200	shore	TRUE	0.0691894	0.0016132	0.227403	0.00129068
cg16474696	MRI1	19	TSS1500	shore	NA	-0.0691748	0.000374085	-0.265683	0.0013413
cg11947493	TNFRSF10D	8	1stExon	island	NA	0.069152	0.00286265	0.328743	0.000891339
cg02267488	DCK	4	TSS1500	shore	NA	-0.0691322	6.06921e-06	-0.144225	5.89574e-06
cg07368817	TRPV2	17	TSS200	opensea	TRUE	0.0691006	7.04123e-06	0.277783	1.78072e-06
cg16187659	IFITM2	11	5'UTR	shelf	NA	0.0690593	0.000639684	0.337395	0.000216927
cg08477594	ME3	11	TSS200	island	NA	0.0690397	0.00762403	0.178511	0.0264885
cg18877514	PXMP2	12	TSS1500	shore	NA	-0.0689913	1.20652e-05	-0.0995968	6.14262e-06
cg20986996	TCF21	6	TSS200	shore	NA	0.0689689	0.00131541	0.147845	0.000333525
cg27513574	SLC34A2	4	1stExon	island	TRUE	0.0689097	0.00682593	0.288387	0.0459882
cg26276233	BRCA1	17	TSS1500	island	NA	-0.0688842	0.00121497	-0.127477	0.00385219
cg10884539	MYLK4	6	TSS1500	opensea	NA	0.0688799	8.86658e-05	0.13851	1.34788e-05
cg04846243	IGF2BP1	17	1stExon	island	NA	-0.0688523	3.00741e-05	-0.64023	9.02418e-08
cg08466034	TRPV2	17	1stExon	opensea	TRUE	0.0688415	0.00438563	0.199173	0.00190231
cg26833538	ALDH3B1	11	TSS200	opensea	TRUE	0.0688162	4.04712e-05	0.277582	1.45073e-05
cg03233793	NDUFA13	19	TSS1500	island	NA	-0.0687688	2.56804e-06	-0.155423	3.79302e-05
cg12682684	EPHA5	4	1stExon	island	TRUE	-0.0687501	7.68183e-05	-0.199232	0.000415866
cg01542719	DHX36	3	TSS1500	shore	NA	-0.0687092	0.000241682	-0.146095	0.00073141
cg21572722	ELOVL2	6	TSS1500	island	NA	-0.068571	5.14185e-06	-0.171553	4.73882e-07
cg16792632	ESR2	14	TSS200	island	TRUE	0.0685332	0.000981166	0.464275	0.00136026
cg03327403	KRT8	12	TSS200	shore	NA	-0.0684153	9.56253e-08	-0.0939545	0.000283482
cg14076390	DHRS11	17	TSS1500	shore	NA	-0.0683588	3.18311e-05	-0.128211	3.73934e-05
cg00701741	PTGFR	1	5'UTR	island	NA	0.0682937	0.000484294	0.381424	5.4351e-05
cg26121730	MEF2D	1	5'UTR	opensea	TRUE	0.0682532	0.000176468	0.219335	3.75262e-05
cg02844611	KLHL6	3	TSS1500	opensea	NA	0.0682435	3.32093e-07	0.124162	1.7304e-07
cg16377872	SLC1A6	19	TSS1500	opensea	NA	-0.0682146	0.0026948	-0.110718	0.00122481
cg08802533	DPYSL5	2	5'UTR	shore	NA	-0.068197	0.000252639	-0.115928	0.000102388
cg07042914	FIBIN	11	5'UTR	opensea	TRUE	0.0681817	0.00345429	0.235219	0.00175835
cg15621260	FIBIN	11	5'UTR	opensea	TRUE	0.068166	0.00228939	0.198792	0.000184845
cg23196831	COL14A1	8	5'UTR	island	NA	0.0681515	0.00184457	0.219032	0.000630552
cg18308285	ALOX15B	17	1stExon	opensea	TRUE	0.0681316	0.00128544	0.306464	0.000225503
cg09016242	SALL1	16	TSS1500	island	NA	-0.0680643	0.000285844	-0.183401	0.000239606
cg01845091	ESR2	14	TSS1500	shore	TRUE	0.0679419	8.79729e-05	0.586618	1.35363e-05
cg14854517	RAPGEF3	12	1stExon	shore	TRUE	0.0678949	0.000865406	0.166293	6.43476e-05
cg24503407	PM20D1	1	TSS1500	shore	NA	0.0678834	0.00216953	0.124359	0.00101269
cg06976250	ANKK1	11	1stExon	island	TRUE	0.0678047	0.00687624	0.164136	0.0193135
cg24874612	VMO1	17	TSS200	shore	NA	0.0677154	0.00019931	0.340563	6.66417e-06
cg12189137	FBXO21	12	TSS1500	shore	NA	-0.0677074	4.92691e-07	-0.175139	4.52233e-06
cg04415176	HOXD13	2	1stExon	island	NA	-0.0676859	0.00123297	-0.140759	0.00754458
cg25165932	SELPLG	12	5'UTR	opensea	TRUE	0.0676832	0.000914612	0.173898	0.000144744
cg24899750	SNRPB2	20	TSS1500	shore	NA	-0.0674592	3.09711e-05	-0.125806	7.93105e-05
cg08991742	ARHGAP25	2	5'UTR	opensea	NA	0.0674506	6.46293e-05	0.216298	2.41593e-06
cg01031400	TNFRSF10D	8	1stExon	island	NA	0.0674126	0.00269995	0.300799	0.000596048
cg09047573	NME5	5	5'UTR	opensea	NA	0.0673732	0.000677917	0.138518	0.000358304
cg01028364	RAB27A	15	5'UTR	opensea	TRUE	0.0673634	0.00081227	0.227983	0.000467706
cg04628320	TBCB	19	TSS1500	island	NA	-0.0672396	0.0005049	-0.125819	7.97693e-05
cg21721825	NEDD1	12	TSS1500	shore	NA	-0.0672139	0.000241666	-0.121086	0.00487991
cg04198914	HNF1B	17	TSS1500	shore	NA	0.0671496	0.00131173	0.19933	1.63691e-05
cg00368055	HS3ST1	4	5'UTR	shore	TRUE	0.0671451	0.000109846	0.423079	0.000141314
cg16323298	ELOVL2	6	TSS1500	island	NA	-0.0671378	0.00175745	-0.180058	0.000660207
cg11146034	ELK3	12	5'UTR	shore	NA	0.0671141	0.000638628	0.187516	7.17311e-05
cg24910675	ENG	9	5'UTR	shore	TRUE	0.0671088	0.00199811	0.271141	0.0011521
cg20795913	MLX	17	TSS1500	island	NA	-0.0670863	2.20672e-05	-0.140316	2.277e-06
cg17683336	KANK2	19	5'UTR	shore	TRUE	0.0670627	0.000520064	0.145257	2.90612e-05
cg12601843	IGF2BP3	7	TSS1500	shore	NA	-0.0670617	9.25147e-06	-0.44255	4.51861e-05
cg24154937	KCNA5	12	1stExon	island	TRUE	0.0669905	3.82958e-05	0.116263	4.3421e-05
cg09523275	NKAPL	6	TSS200	island	NA	0.0669542	9.92888e-06	0.102275	8.98203e-05
cg22486834	GSTA4	6	5'UTR	shore	TRUE	-0.066939	0.00265877	-0.141838	0.00498691
cg09638208	C16orf54	16	1stExon	opensea	NA	0.0669101	0.000461591	0.126212	7.64135e-05
cg03992638	CXXC5	5	5'UTR	shelf	NA	0.0668714	0.00313456	0.160015	0.000443875
cg24290574	CPA3	3	1stExon	opensea	NA	0.0668619	0.00513067	0.155564	0.000139868
cg22683154	KDM1A	1	TSS1500	shore	NA	-0.0668613	6.52969e-05	-0.125549	0.000181058
cg15125472	HSPB6	19	TSS200	shore	NA	0.0668233	0.000633281	0.171697	0.0002436
cg22957121	MGAT4C	12	5'UTR	opensea	NA	-0.0668182	5.4249e-05	-0.131418	9.37254e-05
cg23694248	PTPRR	12	1stExon	opensea	TRUE	0.066749	0.00559174	0.19605	0.00286977
cg27005118	COX10	17	TSS1500	shore	NA	-0.0667017	1.29644e-06	-0.152556	1.2356e-05
cg09941112	RASGRP4	19	1stExon	opensea	TRUE	0.0666345	0.000849965	0.347353	9.26457e-05
cg23654821	CSRNP1	3	5'UTR	shore	TRUE	0.0665826	0.000147748	0.375539	1.18397e-05
cg17126555	RAVER1	19	TSS1500	island	NA	-0.0664994	2.31556e-05	-0.187578	9.95248e-06
cg18217446	TXNL4A	18	TSS1500	shore	NA	-0.0664341	6.89329e-05	-0.118816	0.000122585
cg06007271	CYTL1	4	TSS200	island	TRUE	0.0664128	0.001391	0.151354	0.000458528
cg23161492	ANPEP	15	5'UTR	shore	NA	0.0663603	0.000241156	0.135857	1.08559e-05
cg04134048	TNFRSF10D	8	TSS200	shore	NA	0.066333	0.00477673	0.338563	0.0021196
cg24848035	RGS22	8	TSS200	island	TRUE	0.0663034	0.000395345	0.145068	2.27621e-05
cg17836145	VNN2	6	TSS200	opensea	NA	0.0662824	0.00101018	0.152103	0.000312924
cg23291534	KCNV1	8	TSS1500	island	NA	-0.0662804	6.62259e-05	-0.25593	9.41255e-05
cg06144905	PIPOX	17	TSS200	opensea	NA	-0.066274	5.77143e-06	-0.169547	0.000168302
cg19980929	YAF2	12	TSS1500	shore	NA	-0.0662409	0.000246519	-0.12492	0.000362147
cg11808936	AFAP1	4	5'UTR	opensea	TRUE	0.0662194	0.00044318	0.15319	0.000170652
cg04713352	ATP4A	19	TSS1500	opensea	NA	-0.0661967	0.000220903	-0.130209	0.000179626
cg04663564	AKR1B1	7	TSS1500	shore	NA	-0.0661915	0.000296873	-0.105897	0.00081326
cg17384889	NKAPL	6	TSS200	island	NA	0.0660004	2.95082e-05	0.0730256	9.93051e-06
cg00802237	SERPINA1	14	TSS1500	opensea	NA	0.0659916	0.00035125	0.120205	1.21658e-06
cg05372242	SFTA3	14	TSS1500	island	TRUE	0.0659621	0.00213676	0.237236	0.000114285
cg27469154	HSPB8	12	5'UTR	opensea	NA	0.0659055	0.00197365	0.292264	0.00331332
cg00090261	RGS22	8	TSS1500	island	TRUE	0.065847	0.000865051	0.111643	0.00107594
cg03750478	C16orf54	16	TSS200	opensea	NA	0.0658289	0.00010995	0.139122	2.90433e-06
cg23093496	C16orf54	16	1stExon	opensea	NA	0.0657807	0.0001584	0.123476	1.50281e-05
cg12569497	COL21A1	6	TSS1500	shore	NA	0.0657344	0.00121008	0.133548	5.66805e-05
cg10559416	CYTIP	2	1stExon	opensea	NA	0.0657296	0.00260757	0.131851	0.000810716
cg00492711	ZNF491	19	TSS200	shore	TRUE	0.0656907	0.00180063	0.478957	0.000415831
cg16996266	ARTN	1	TSS1500	shore	NA	-0.0656719	0.000475101	-0.10497	0.00102681
cg24641737	DENND2D	1	1stExon	shelf	NA	0.0656027	4.52278e-05	0.1257	0.000223552
cg21657577	ZNF578	19	TSS1500	shore	NA	0.0655676	0.000107033	0.135661	7.84895e-05
cg00070680	DGKI	7	TSS1500	island	TRUE	0.0655619	0.00295318	0.170149	0.00553884
cg14670303	THBS2	6	5'UTR	opensea	TRUE	0.0655391	0.000142174	0.355876	1.2574e-05
cg01378812	DDX52	17	TSS1500	shore	NA	-0.0655244	0.00091952	-0.0968568	0.00152862
cg24936980	SAC3D1	11	TSS1500	shore	NA	-0.0654996	0.000134427	-0.12341	0.000127235
cg25413188	ATP4A	19	1stExon	opensea	NA	-0.0654769	0.000388945	-0.106471	0.000147963
cg10995755	TPRKB	2	TSS1500	shore	NA	-0.0653688	0.000683904	-0.154715	0.00754071
cg21732383	THBS2	6	TSS1500	opensea	NA	0.0653459	0.000469645	0.307343	1.96126e-05
cg03089651	ARHGAP30	1	1stExon	opensea	TRUE	0.0653176	2.22069e-07	0.119427	1.91117e-06
cg03379649	BCDIN3D	12	TSS1500	shore	NA	-0.0652944	0.000447337	-0.102352	0.000828791
cg14722693	CSGALNACT1	8	5'UTR	opensea	TRUE	0.0652943	0.000115611	0.192092	7.56105e-06
cg03734874	TMEM179	14	TSS1500	island	NA	-0.0652337	0.00045699	-0.199192	0.000232797
cg07722358	CPNE5	6	TSS1500	island	TRUE	0.0652027	0.0021566	0.336662	0.00255944
cg08806632	LYL1	19	TSS1500	shore	TRUE	0.0651661	6.93547e-06	0.12202	9.54376e-07
cg01961252	PDE1B	12	1stExon	opensea	NA	0.0651648	0.000868562	0.169983	1.75344e-05
cg08027484	GCNT2	6	5'UTR	opensea	TRUE	-0.0651362	0.000165183	-0.153241	0.000561736
cg23058435	SFTA3	14	TSS1500	shore	NA	0.0651354	0.00144675	0.248211	0.000124675
cg01072942	SEC31B	10	5'UTR	island	TRUE	0.0651147	0.000127382	0.171445	4.62422e-05
cg21166775	RAPGEF3	12	1stExon	shore	TRUE	0.0651047	0.000134119	0.151996	6.04708e-06
cg00658082	RTKN	2	TSS1500	island	NA	-0.0650785	1.68146e-05	-0.161515	9.09614e-05
cg15242225	RUNX1	21	TSS1500	opensea	TRUE	0.0650269	0.00485966	0.245516	0.00146701
cg01979888	IFFO1	12	TSS200	shore	NA	0.0650251	2.06135e-06	0.105308	2.39007e-05
cg04587829	FN3K	17	TSS1500	shore	NA	-0.0650166	2.45307e-05	-0.132445	1.12432e-05
cg12000995	KRTCAP3	2	TSS200	island	NA	-0.0648913	6.69815e-05	-0.109103	0.000181726
cg27320127	KCNK12	2	TSS1500	island	NA	-0.0648773	2.67857e-05	-0.244999	1.01413e-05
cg10185099	THBD	20	TSS1500	island	NA	0.0648745	0.00167071	0.277335	0.00128705
cg15584813	SLC38A4	12	5'UTR	opensea	NA	0.0648699	0.000134526	0.15361	0.000191781
cg24690479	GCNT2	6	TSS1500	opensea	TRUE	-0.0648194	9.94521e-07	-0.150463	0.000274332
cg08558340	SRRT	7	TSS1500	shore	NA	-0.0647636	0.000947402	-0.140321	0.00356031
cg11820833	PLEKHG3	14	5'UTR	opensea	TRUE	0.0647592	5.81173e-05	0.145114	4.74526e-06
cg21329975	CC2D2A	4	TSS1500	opensea	TRUE	0.0647173	0.00103679	0.279442	0.000136605
cg03258472	CRB3	19	TSS1500	shore	NA	-0.0647061	0.000132556	-0.145594	5.87879e-05
cg16489360	TMEM209	7	TSS1500	shore	NA	-0.0647015	1.85267e-05	-0.157277	4.60622e-05
cg02245418	POLR3C	1	5'UTR	shore	NA	-0.0646646	0.000129126	-0.0829159	0.000335281
cg25314624	CEP55	10	5'UTR	shore	NA	-0.0646542	0.000339824	-0.108924	0.000348403
cg00159243	SELPLG	12	5'UTR	opensea	TRUE	0.0646303	0.000768242	0.212573	1.36237e-05
cg22682751	CDC25A	3	TSS1500	shore	NA	-0.0645479	1.81068e-05	-0.105647	5.6775e-06
cg02319067	C16orf54	16	TSS200	opensea	NA	0.0645032	0.00054771	0.186276	2.44254e-05
cg26037821	BLOC1S1	12	TSS1500	shore	NA	-0.0645017	0.000878602	-0.103934	0.00251177
cg02167021	HCLS1	3	TSS200	opensea	NA	0.06449	0.00486499	0.186429	0.00303162
cg21604450	SGIP1	1	TSS1500	shore	NA	0.0644802	0.000917495	0.252463	0.00013601
cg09775312	PPP1R3C	10	1stExon	island	TRUE	0.064477	0.00266733	0.344822	0.00367519
cg27117828	WIPF1	2	5'UTR	opensea	NA	0.0644699	0.00175563	0.152323	0.00172942
cg07123069	HOXC11	12	1stExon	island	TRUE	-0.0644686	0.00030126	-0.275922	6.94732e-06
cg01493016	SLC34A2	4	TSS200	island	TRUE	0.0644268	0.0065511	0.245336	0.00494461
cg01908954	SCG3	15	5'UTR	island	NA	-0.064312	0.00108574	-0.206484	0.00111474
cg23495748	CPLX2	5	5'UTR	island	NA	-0.064288	1.62258e-06	-0.279468	1.12637e-06
cg00609473	REM2	14	TSS1500	shelf	NA	0.0642774	0.000650668	0.222985	1.07546e-05
cg21844029	SFTA3	14	TSS1500	shore	TRUE	0.0642325	0.0068362	0.281948	0.000886683
cg08521677	PER1	17	5'UTR	island	NA	0.0641819	0.00411991	0.208553	0.00775235
cg14035238	WIPF1	2	5'UTR	opensea	NA	0.0641403	0.0017161	0.139461	0.000993316
cg09973986	AGAP2	12	TSS200	shelf	NA	0.0640802	0.00134912	0.179424	1.79775e-05
cg18428193	KRTCAP3	2	TSS1500	island	NA	-0.0639896	3.5288e-06	-0.124771	5.35992e-08
cg18337363	NT5DC2	3	5'UTR	shore	NA	-0.0639749	0.00162144	-0.0905601	0.000845127
cg10836809	GLIS3	9	TSS200	shore	NA	0.0639379	0.000755612	0.19831	8.06145e-05
cg08608126	CD59	11	5'UTR	opensea	TRUE	0.0639265	0.000111718	0.117769	6.7736e-05
cg14700707	NOTCH4	6	1stExon	opensea	TRUE	0.063911	0.000209461	0.173558	9.3626e-06
cg23542968	SFTA3	14	TSS200	shore	TRUE	0.0639001	0.00447543	0.157412	0.000878963
cg09497789	SPAG17	1	TSS1500	shore	TRUE	0.0638745	0.00027007	0.352866	0.000120605
cg19381811	UBA7	3	TSS1500	opensea	NA	0.0638634	0.00144559	0.171449	0.000698722
cg00574819	LARP1B	4	TSS1500	shore	NA	-0.0638507	0.000309883	-0.0954298	0.000250676
cg17482224	DNAH14	1	TSS1500	shore	NA	-0.063843	0.00112913	-0.107277	0.00114509
cg24407096	THBS2	6	5'UTR	opensea	TRUE	0.0638421	0.00613584	0.225505	0.00360342
cg10383428	NCAPD2	12	5'UTR	shore	NA	-0.0638178	0.000109655	-0.0982572	0.000729395
cg00319168	HOXD13	2	1stExon	island	NA	-0.0637928	0.00384678	-0.217182	0.00105069
cg13387235	SAE1	19	TSS1500	shore	NA	-0.0637893	0.000248677	-0.113996	0.000116851
cg00082235	IFFO1	12	1stExon	island	NA	0.0637267	7.35621e-06	0.131843	0.000109573
cg26920757	SH2D3C	9	TSS200	opensea	NA	0.0636995	0.000148096	0.141178	2.69963e-06
cg22203219	IFFO1	12	TSS200	island	NA	0.0636571	3.23627e-06	0.111073	3.44305e-05
cg07805238	ZNF491	19	TSS200	shore	TRUE	0.063645	0.00091424	0.369124	5.09992e-05
cg05620821	ALDH3B1	11	TSS200	opensea	NA	0.0636145	0.000196317	0.298466	3.03434e-05
cg12277666	TDRD5	1	TSS200	island	TRUE	-0.0636053	0.00109891	-0.193957	0.00151894
cg22162281	ZDBF2	2	TSS1500	shore	NA	-0.0634677	0.00327099	-0.240606	0.00325057
cg25170091	RPH3AL	17	TSS200	shelf	TRUE	0.0634072	0.00333591	0.175929	0.00017871
cg14405137	NCKAP5L	12	5'UTR	shelf	TRUE	0.063219	0.000824438	0.167605	2.59425e-05
cg03983223	WIPF1	2	1stExon	opensea	NA	0.0631514	0.00273559	0.157575	0.00118428
cg13347910	GCNT2	6	TSS200	opensea	TRUE	-0.0631502	0.000656802	-0.11788	0.00327549
cg10124440	USP5	12	TSS1500	shore	NA	-0.0631408	3.9157e-08	-0.169928	6.40198e-08
cg04305539	ZNF695	1	TSS1500	shore	NA	-0.0630828	0.00383168	-0.107718	0.0275773
cg03489712	ZYX	7	TSS1500	shore	NA	0.0630818	0.000818351	0.1502	8.36929e-05
cg05093315	SAAL1	11	TSS1500	shore	NA	-0.0629826	1.88176e-07	-0.0790131	0.000711466
cg00022688	ACSL5	10	5'UTR	opensea	TRUE	0.062971	0.000235922	0.428804	8.23447e-06
cg07780630	ARHGAP25	2	TSS1500	opensea	NA	0.0629647	1.01346e-05	0.105202	2.77328e-06
cg01027750	POU2F2	19	TSS200	shore	TRUE	0.0629367	0.00171255	0.382066	7.41794e-05
cg16066219	ACSL5	10	TSS1500	opensea	NA	0.0629331	0.000662591	0.144059	0.000135826
cg18506018	KCNN4	19	TSS1500	opensea	NA	0.0629209	0.000708395	0.121063	4.51072e-07
cg06121352	GRM1	6	TSS1500	shelf	NA	-0.0629201	0.00120926	-0.118466	0.000588199
cg22550299	THBS2	6	TSS1500	opensea	NA	0.0628864	0.000713945	0.135601	3.51035e-06
cg05346611	SERPINA1	14	5'UTR	opensea	TRUE	0.0627855	0.000139212	0.0976111	1.71239e-05
cg10072319	SH3D19	4	TSS1500	opensea	TRUE	0.0627688	0.000393356	0.118542	1.42253e-06
cg18644675	PPP1R3C	10	TSS200	island	TRUE	0.0627624	0.00452033	0.331955	0.0023325
cg16466899	IGF2BP3	7	TSS1500	shore	NA	-0.0627057	0.000513156	-0.468142	0.000192001
cg02970525	LMOD1	1	TSS1500	opensea	NA	0.0626822	0.00429358	0.258126	0.00229074
cg14279528	MELK	9	TSS1500	shore	NA	-0.0626809	0.000820249	-0.0907865	0.00196999
cg10271186	SHANK2	11	5'UTR	opensea	TRUE	0.062598	6.04105e-05	0.0959147	3.5135e-06
cg22488352	ABHD10	3	TSS1500	shore	NA	-0.0625479	1.73625e-05	-0.192438	0.00017613
cg04743654	RASSF1	3	5'UTR	island	NA	0.0625254	0.00121483	0.28234	0.000726881
cg16626067	CMTM2	16	TSS200	island	NA	0.0624899	0.00048288	0.0772375	0.00273429
cg24398450	SELPLG	12	TSS1500	opensea	NA	0.0624727	0.0015294	0.193853	0.00049537
cg01409448	MRPL4	19	TSS1500	shore	NA	-0.0624613	0.000494941	-0.086678	0.000371507
cg14021375	F2RL3	19	TSS200	shore	NA	0.0624467	0.00181691	0.210339	0.000123402
cg06666025	CMTM2	16	TSS200	island	NA	0.0624371	0.000535921	0.111825	0.000596032
cg25151806	ELOVL2	6	TSS1500	shore	NA	-0.0624042	0.000621712	-0.079122	0.000692672
cg15477363	ARHGAP25	2	5'UTR	opensea	NA	0.0623982	0.000728963	0.133079	0.000103081
cg06310816	GLI3	7	5'UTR	island	TRUE	0.0623758	0.000236841	0.0944499	0.000688242
cg08373610	RFTN2	2	TSS200	opensea	NA	0.0623427	0.00122493	0.17766	4.94454e-05
cg10616411	C10orf82	10	TSS1500	shore	TRUE	-0.0623179	0.000439718	-0.09341	0.000373418
cg07269138	P2RY14	3	1stExon	opensea	NA	0.0622831	0.00140495	0.131924	0.000175868
cg21675115	EDNRB	13	TSS1500	shore	TRUE	0.0622799	0.00261608	0.295824	0.000679246
cg13707560	NME5	5	5'UTR	opensea	NA	0.0622535	0.00125458	0.144824	0.000451464
cg14525270	TIE1	1	TSS200	shelf	NA	0.0622259	0.000510286	0.121555	1.57319e-05
cg20248866	PCYT2	17	TSS1500	island	NA	-0.0622124	5.69682e-06	-0.148882	2.65312e-07
cg21918513	GDNF	5	5'UTR	island	TRUE	0.062155	0.00190981	0.354199	0.00122851
cg19781472	GLS2	12	TSS1500	shore	NA	-0.0621441	0.000297271	-0.103835	0.00137195
cg22244418	OGFOD1	16	TSS1500	shore	NA	-0.0620812	0.000773329	-0.0924484	0.00262987
cg05106269	ICAM1	19	TSS200	island	TRUE	0.0620638	5.8746e-05	0.384938	2.76043e-05
cg03342114	ICAM1	19	1stExon	island	TRUE	0.0620369	9.89889e-05	0.54304	1.36715e-05
cg19159365	TCTEX1D1	1	5'UTR	shore	TRUE	0.0620342	0.00152341	0.142079	0.00023153
cg10362335	TNFSF14	19	5'UTR	opensea	NA	0.06197	0.00190618	0.225581	9.4279e-05
cg03375371	NFU1	2	TSS1500	shore	NA	-0.0619553	7.3777e-06	-0.146488	7.99969e-06
cg24529771	KCNMB3	3	TSS1500	shore	NA	-0.0618978	0.00037815	-0.102881	0.000364249
cg23449696	ZIC1	3	TSS1500	shore	NA	-0.0618814	0.00200359	-0.125391	0.00263665
cg22502382	FGD4	12	5'UTR	opensea	TRUE	0.0618597	0.00226964	0.134953	2.34188e-05
cg25599269	ZNF763	19	1stExon	shore	NA	0.0618283	0.00581899	0.310128	0.00167
cg18725867	GDNF	5	5'UTR	island	NA	0.0618274	0.002524	0.101746	0.00465166
cg15345388	CCT4	2	TSS1500	shore	NA	-0.0618271	0.00792324	-0.0815033	0.0103731
cg16659444	LIG1	19	5'UTR	shore	NA	-0.0617867	2.27824e-05	-0.0813347	3.24233e-06
cg01790523	SCN9A	2	5'UTR	shelf	NA	-0.0617296	5.07886e-05	-0.130215	0.000690138
cg05884705	PLCB2	15	1stExon	opensea	TRUE	0.0616911	0.00160502	0.15275	0.00048598
cg26040332	FGR	1	5'UTR	island	NA	0.0616655	0.00432822	0.465061	0.0013801
cg10426464	C2CD4B	15	TSS200	island	NA	0.0616611	0.00750302	0.297886	0.0196087
cg11869007	FIGNL2	12	1stExon	island	NA	-0.0616538	0.000241552	-0.141326	0.000637192
cg04482817	PPIH	1	TSS1500	shore	NA	-0.0616463	0.00107376	-0.099253	0.00348649
cg15622309	ATL3	11	TSS1500	island	NA	0.0615924	4.01502e-05	0.543122	5.64496e-07
cg07171496	TDRD5	1	TSS1500	island	TRUE	-0.0615499	0.00040534	-0.195928	0.000111492
cg02458945	MMP2	16	TSS1500	shore	NA	0.0615202	0.00105511	0.289575	0.00664086
cg23817893	CCDC81	11	1stExon	island	TRUE	0.0615182	2.15005e-05	0.110507	5.69192e-06
cg27465569	IRAK4	12	5'UTR	shore	NA	-0.0614898	0.00756993	-0.103187	0.0147824
cg17284804	TCTEX1D1	1	TSS200	island	TRUE	0.06147	0.00422024	0.134923	0.0370312
cg04921771	TRIT1	1	TSS1500	shore	NA	-0.0614441	0.000212069	-0.114539	0.000153193
cg04120413	HLTF	3	TSS1500	shore	NA	-0.0614006	0.000190009	-0.0875899	6.56566e-05
cg16924616	DLX5	7	1stExon	island	NA	-0.0613539	7.51236e-05	-0.257573	6.666e-05
cg22958248	MYL6B	12	TSS1500	shore	NA	-0.0613265	4.69266e-06	-0.140112	1.25159e-05
cg19583655	PCYT2	17	TSS1500	island	NA	-0.0613208	2.30197e-05	-0.12069	8.08735e-07
cg22284448	CENPA	2	TSS1500	shore	NA	-0.0613131	0.00166993	-0.11006	0.00331599
cg27569446	RASSF1	3	TSS200	island	NA	0.0612795	0.00788638	0.394827	0.00271947
cg18627816	NCCRP1	19	TSS1500	shore	NA	0.0612636	0.00202781	0.166652	0.000226433
cg20508523	POU2F2	19	TSS200	shore	TRUE	0.061172	0.00246252	0.238786	0.000659842
cg20563854	RAPGEF3	12	1stExon	shore	TRUE	0.0611119	0.00290254	0.238823	0.000425765
cg06320380	TNS1	2	5'UTR	opensea	NA	0.0610953	0.000794869	0.142989	0.000214946
cg25311764	GCNT3	15	5'UTR	opensea	NA	0.0609708	0.000531304	0.145278	2.00825e-05
cg03190891	SORBS1	10	5'UTR	opensea	NA	0.0609249	0.00159115	0.134718	2.01499e-05
cg01323381	HOXA5	7	TSS1500	island	NA	0.0609242	8.14987e-05	0.0882825	2.15466e-05
cg10114725	FAM124B	2	TSS200	opensea	NA	0.0609069	0.00560047	0.151967	0.00160735
cg24453819	IGF2BP1	17	TSS1500	island	NA	-0.0608945	3.1366e-10	-0.512643	5.62647e-12
cg14670266	INPP4A	2	5'UTR	opensea	TRUE	-0.060885	0.000851123	-0.0943661	0.00244693
cg15368455	GDNF	5	TSS1500	shore	TRUE	0.0608838	4.71109e-07	0.0992687	2.88831e-06
cg18061319	AIFM2	10	5'UTR	shore	TRUE	-0.0608537	2.36958e-05	-0.124207	2.71307e-06
cg11225751	PRAME	22	TSS200	island	NA	-0.0608367	1.97232e-10	-0.155015	6.97716e-07
cg06992688	OTUB2	14	TSS1500	shore	NA	0.0608251	0.000817001	0.0762039	3.08728e-05
cg07264048	GCNT2	6	5'UTR	opensea	TRUE	-0.0607568	0.000728684	-0.12169	0.0018343
cg04214573	ACSL5	10	TSS200	opensea	TRUE	0.060713	3.11269e-05	0.438781	7.87232e-08
cg13619387	SEMA4D	9	5'UTR	opensea	TRUE	-0.0607105	0.000919725	-0.0893972	0.0051983
cg24046900	PEX19	1	TSS1500	opensea	NA	-0.0607062	9.57124e-05	-0.0879607	0.000402643
cg21553182	ZNF578	19	TSS200	island	NA	0.060665	0.000472562	0.150613	0.000371284
cg03891318	NMNAT3	3	5'UTR	opensea	TRUE	-0.0606346	4.0283e-05	-0.152561	0.000296633
cg24497819	SELPLG	12	TSS200	opensea	NA	0.0606128	5.54438e-05	0.126958	2.70376e-05
cg26285698	C16orf54	16	1stExon	opensea	NA	0.060595	0.000340331	0.13996	6.08243e-06
cg02859837	PTGFR	1	5'UTR	island	NA	0.0605794	0.00156398	0.238266	0.000431204
cg27350307	PRAM1	19	TSS200	shelf	NA	0.0605486	0.000337295	0.130012	8.33306e-06
cg01683883	CMTM2	16	TSS1500	island	NA	0.0605321	0.000172745	0.12146	0.000664422
cg12486537	PPP1R3C	10	TSS200	island	TRUE	0.060499	0.00259904	0.365833	0.00428878
cg09721047	ARHGAP25	2	5'UTR	opensea	NA	0.0604886	0.000140327	0.120296	3.40443e-05
cg09484541	FAM169A	5	5'UTR	shore	NA	-0.0604844	0.000756422	-0.0959584	0.00390387
cg20033652	NIN	14	5'UTR	opensea	NA	0.0604806	0.00550863	0.14396	0.000453047
cg00524967	RFC3	13	TSS1500	shore	NA	-0.0604543	0.000623893	-0.103297	0.00188269
cg16091981	PADI4	1	TSS200	opensea	NA	0.0604423	0.000428137	0.141776	0.000138874
cg01782826	RCSD1	1	TSS1500	shore	TRUE	0.0603725	0.000290228	0.105608	7.60734e-06
cg10932874	AGAP2	12	TSS200	shelf	NA	0.0603667	0.00569061	0.184442	0.000906853
cg11382133	RFTN1	3	5'UTR	shore	NA	0.0603599	0.00726324	0.196213	0.0023784
cg24635860	ZC3H12A	1	TSS1500	shore	NA	0.0603503	0.00011894	0.273556	4.46751e-06
cg14072120	RAC2	22	TSS200	opensea	NA	0.0603221	8.51685e-05	0.402396	2.33531e-05
cg15165676	BCL6B	17	TSS1500	island	NA	0.0603057	0.0016041	0.168428	0.000418594
cg08307469	GDNF	5	TSS1500	shore	TRUE	0.0603027	0.000652329	0.103549	0.000166334
cg26534425	IL18	11	TSS200	opensea	NA	0.0602903	0.00741184	0.230141	0.00120996
cg14281592	ANGPTL2	9	5'UTR	opensea	NA	0.0602691	0.00217938	0.139458	2.02533e-05
cg01218148	ENHO	9	TSS1500	shore	NA	-0.060238	0.000174487	-0.106372	1.64847e-05
cg13512987	CD4	12	5'UTR	opensea	NA	0.0602306	0.000253063	0.122914	9.05716e-06
cg01101663	PCDHB16	5	1stExon	island	NA	0.0602261	1.42825e-05	0.095731	2.67585e-05
cg14481208	RTKN	2	TSS1500	island	NA	-0.0602217	3.03822e-05	-0.124435	0.000225573
cg12910906	ARHGEF4	2	TSS1500	island	NA	0.060198	9.06691e-07	0.105708	1.17941e-06
cg27042081	ATL3	11	TSS200	island	NA	0.0601817	5.50644e-05	0.590178	2.24972e-06
cg04728402	ASRGL1	11	TSS200	shore	NA	-0.0601044	0.0010431	-0.0965628	0.00472962
cg00181432	LSG1	3	TSS1500	shore	NA	-0.0600565	0.00181136	-0.14174	0.00609345
cg24401737	CASP10	2	TSS200	opensea	NA	0.0599837	0.00295998	0.194098	0.000734564
cg05005217	CDCA2	8	5'UTR	shore	NA	-0.0599654	3.80424e-05	-0.136855	0.000536303
cg03830585	ITPR1	3	5'UTR	shore	NA	0.059939	0.00581364	0.195049	0.0033362
cg11237792	TTC30A	2	TSS1500	shore	NA	-0.0599276	0.000164019	-0.132083	0.00159622
cg12013321	GCLC	6	TSS1500	shore	NA	-0.0598785	3.44324e-06	-0.238684	7.39287e-06
cg12882572	DUSP14	17	5'UTR	shore	NA	-0.0598368	0.00052998	-0.146575	0.00244351
cg08331981	NDUFA13	19	TSS1500	island	NA	-0.0598327	4.9827e-05	-0.11831	0.000146536
cg13255282	CYTL1	4	TSS200	island	TRUE	0.0597833	0.000927298	0.193765	0.000366377
cg04606170	NLRC3	16	TSS1500	opensea	NA	0.0597743	0.00076002	0.12775	4.67105e-05
cg22525212	TXNIP	1	TSS1500	opensea	NA	0.0597289	0.00427634	0.418477	0.000428454
cg00474723	ME3	11	TSS200	island	NA	0.059689	0.00636699	0.121585	0.000602843
cg12210890	KCNV1	8	TSS1500	island	NA	-0.0596649	0.000510534	-0.306764	6.31153e-05
cg01384163	IGF2BP1	17	TSS1500	island	NA	-0.05966	1.73989e-08	-0.494018	3.30783e-11
cg07901138	TDRD5	1	TSS1500	island	TRUE	-0.0596553	0.000808331	-0.215116	0.000163313
cg02414889	RNF144A	2	5'UTR	shore	NA	-0.0596452	0.000361983	-0.102156	0.000197754
cg12157673	ZNF578	19	5'UTR	shore	TRUE	0.0595328	0.00154137	0.10883	0.000531379
cg02388416	BNIP3	10	TSS1500	island	NA	-0.059508	0.000112327	-0.147364	0.000102762
cg07751331	KIF3C	2	TSS1500	shore	NA	-0.0595031	0.000674074	-0.107055	0.000745389
cg00809164	MT1L	16	TSS1500	island	TRUE	0.059495	0.00556075	0.0785049	0.000612077
cg22635096	ADARB1	21	5'UTR	shelf	NA	0.0594878	0.00211931	0.185389	0.000295367
cg15444947	TRIL	7	1stExon	island	TRUE	0.059475	0.00155978	0.239425	0.000424718
cg27271937	PLEKHG6	12	TSS1500	shore	NA	-0.0594538	8.31267e-06	-0.137314	0.000575444
cg01200177	POLR2D	2	TSS1500	shore	NA	-0.0594488	2.362e-07	-0.17501	2.53756e-06
cg14689515	CSRNP1	3	5'UTR	shelf	TRUE	0.0594206	3.3659e-05	0.114342	1.72707e-05
cg25307641	SURF2	9	TSS1500	shore	NA	-0.0594041	1.57108e-05	-0.0920074	1.33454e-06
cg17480760	CA3	8	TSS200	island	TRUE	0.0593906	0.0070254	0.181161	0.0058133
cg08612539	NCF4	22	5'UTR	opensea	NA	0.0593688	0.00116199	0.128658	0.000409663
cg00045607	ARHGAP30	1	1stExon	opensea	TRUE	0.0593392	4.20615e-07	0.104823	3.55002e-06
cg04991214	PFDN2	1	TSS1500	shore	TRUE	-0.0593349	0.00169319	-0.0896657	0.00292053
cg16376000	FGF12	3	TSS1500	island	NA	-0.0593344	0.00201881	-0.372138	3.23773e-05
cg20616414	WNK2	9	1stExon	island	NA	-0.059307	0.000169161	-0.330382	1.53493e-05
cg18694169	NKAPL	6	TSS200	island	NA	0.0592936	3.34596e-06	0.0976572	6.62961e-06
cg00502662	ZP3	7	TSS1500	opensea	TRUE	-0.0592735	0.00219535	-0.101508	0.00684299
cg08586426	LMO2	11	TSS1500	opensea	NA	0.0592486	0.00355764	0.178193	0.000202845
cg05378938	TDRD5	1	TSS200	island	TRUE	-0.0592378	0.000814691	-0.132604	0.00185472
cg01248745	PCDHB16	5	1stExon	shore	NA	0.0592085	0.00484929	0.132948	0.000950696
cg10672681	ABHD10	3	TSS1500	shore	NA	-0.0591874	0.000417664	-0.152646	0.00229794
cg22319611	GNB1L	22	5'UTR	shore	NA	-0.0591854	3.58716e-05	-0.10986	4.57594e-06
cg26813693	ZNF507	19	TSS1500	shore	NA	-0.0591313	4.91198e-06	-0.157575	3.73689e-05
cg09656934	TDRD5	1	5'UTR	island	TRUE	-0.0591052	0.00624131	-0.123984	0.00318339
cg26878870	ZNF608	5	1stExon	opensea	NA	0.0590969	0.00123159	0.117355	0.000214812
cg05669853	BEND3	6	1stExon	shore	NA	-0.0590944	0.000221863	-0.129784	0.00036581
cg02955504	TXNL4A	18	TSS1500	shore	NA	-0.0590923	0.00057171	-0.0843286	0.000515238
cg16357921	CDK20	9	1stExon	island	NA	-0.0590908	4.45329e-06	-0.244707	6.03604e-05
cg14646244	SLC26A4	7	TSS1500	shore	NA	0.0590752	0.00451706	0.190551	0.000556821
cg25393494	PLD6	17	TSS1500	island	TRUE	-0.0590549	0.000139618	-0.160801	0.000305883
cg01373248	SATB1	3	TSS200	opensea	NA	0.0589418	0.00067394	0.151318	0.000261863
cg01350440	ATL3	11	TSS200	island	NA	0.0589379	7.83053e-05	0.515354	3.93711e-06
cg14171514	AHNAK	11	5'UTR	opensea	NA	0.0589102	0.00146196	0.176357	0.00010309
cg05355225	CA3	8	TSS1500	shore	TRUE	0.058909	0.00583574	0.12266	0.00073171
cg08441170	MYO3A	10	1stExon	island	NA	-0.0589038	0.000352741	-0.32577	4.46398e-05
cg04917276	HNF1B	17	1stExon	island	NA	0.0588813	0.00498677	0.16553	0.00402718
cg10096215	DPEP2	16	TSS1500	opensea	TRUE	0.0588724	0.000457143	0.124631	1.95147e-05
cg04467618	TCF21	6	1stExon	island	NA	0.0588669	0.000224237	0.0911373	0.000266596
cg25355213	UNK	17	TSS1500	shore	NA	-0.0588429	6.42223e-06	-0.182978	6.1928e-06
cg12695465	GCNT2	6	5'UTR	opensea	TRUE	-0.0587938	0.000771893	-0.133798	0.00154114
cg21279806	THBS2	6	TSS1500	opensea	NA	0.0587561	0.000338982	0.260142	9.15643e-07
cg24924936	PTGFR	1	5'UTR	island	NA	0.0587441	0.00178271	0.227266	0.0294194
cg10658666	OTX1	2	TSS1500	island	TRUE	-0.0587276	1.17709e-10	-0.245137	4.45993e-08
cg14871333	ALDH3B1	11	TSS200	opensea	TRUE	0.0587125	0.000363659	0.269396	0.000154467
cg13344757	ALDOC	17	TSS1500	opensea	TRUE	-0.0587104	4.56281e-06	-0.103781	2.84959e-06
cg15134801	ELOVL7	5	5'UTR	shore	NA	-0.0586926	0.000148895	-0.12125	0.000192402
cg13351583	SHC3	9	1stExon	shore	NA	0.0586609	0.00188017	0.27453	0.000538017
cg07888912	KANK2	19	5'UTR	shore	TRUE	0.0586362	0.000866074	0.121116	0.000238381
cg19856499	FIGNL2	12	1stExon	island	NA	-0.0585974	6.21081e-08	-0.285489	4.29089e-08
cg24901637	MMRN1	4	TSS200	opensea	NA	0.0585966	0.00258514	0.119648	0.000418779
cg12648201	KRTCAP3	2	TSS200	island	NA	-0.0585743	6.33256e-05	-0.10426	8.11266e-06
cg23065768	KCNJ11	11	TSS1500	shore	NA	-0.0585654	0.000130835	-0.122621	0.000155354
cg03523104	ZBTB39	12	5'UTR	shore	NA	-0.0585542	0.00103547	-0.0996148	0.00103335
cg24689699	TMEM179	14	TSS1500	shore	NA	-0.0585179	9.59238e-06	-0.124098	0.00010809
cg05749717	CNTNAP2	7	TSS200	island	NA	-0.0584336	1.42528e-05	-0.124587	3.36169e-05
cg00621899	UFSP1	7	1stExon	shore	NA	-0.0583784	0.000256965	-0.0886063	0.000608028
cg11059483	ESR2	14	1stExon	island	TRUE	0.0583482	0.0062773	0.394572	0.00659709
cg12081303	ARHGAP30	1	1stExon	opensea	TRUE	0.0583237	1.14702e-07	0.102523	1.42537e-06
cg09624855	ZDHHC7	16	5'UTR	opensea	TRUE	0.0582956	8.64748e-05	0.102321	3.58634e-05
cg26451355	GRM1	6	TSS1500	shelf	NA	-0.058256	0.00201861	-0.0969711	0.000436231
cg07777008	FIBIN	11	5'UTR	opensea	TRUE	0.0582539	0.00377604	0.196971	0.000378748
cg00130165	EPHA5	4	TSS1500	island	NA	-0.0581981	3.94846e-05	-0.237149	4.01545e-05
cg01271129	KCNMB3	3	TSS1500	shore	NA	-0.0581854	7.72775e-07	-0.186498	3.00304e-07
cg17546649	KIF15	3	TSS1500	shore	NA	-0.0581609	1.48367e-05	-0.153983	0.000380977
cg20687098	WIPF1	2	5'UTR	opensea	TRUE	0.0581584	0.00131687	0.209793	3.69324e-05
cg08816590	PDE1B	12	TSS1500	opensea	NA	0.0581131	0.00289041	0.266081	0.00294146
cg23442853	PARP15	3	5'UTR	shore	NA	0.0580988	0.000458949	0.144739	0.000205658
cg11213150	ANGPTL2	9	5'UTR	opensea	NA	0.0580674	0.00126092	0.109231	3.57184e-05
cg00197495	PPP1R3C	10	1stExon	island	TRUE	0.0580127	0.00267448	0.552548	0.00102943
cg23100152	AMPD3	11	TSS200	island	NA	0.0580118	0.000264381	0.474134	0.000171677
cg16799111	SOX7	8	TSS1500	island	NA	0.0579755	0.00151756	0.139221	0.000327036
cg15481603	SCG3	15	5'UTR	shelf	NA	-0.0579754	0.0010621	-0.0753809	0.000393057
cg04603355	ZNF599	19	TSS1500	shore	NA	-0.0579596	0.000602612	-0.0904059	0.000913635
cg22876356	ELK3	12	5'UTR	shelf	NA	0.0579455	0.000131519	0.110032	3.94056e-05
cg10771262	TCF21	6	TSS1500	shore	NA	0.0579192	0.00255292	0.160665	0.000352548
cg21188037	MYO1G	7	5'UTR	opensea	NA	0.0579132	0.000482881	0.107681	0.000714568
cg25110782	SHMT2	12	1stExon	shore	NA	-0.0579074	8.97654e-06	-0.120898	3.05099e-06
cg16549694	HIVEP3	1	5'UTR	opensea	TRUE	0.0579019	0.00166903	0.373047	0.000320156
cg09939079	YEATS4	12	TSS1500	shore	NA	-0.0579	4.53463e-07	-0.167928	9.94054e-05
cg00820637	FRMD6	14	TSS1500	opensea	NA	0.0578862	0.00310115	0.129657	0.000148938
cg23974688	MBTD1	17	5'UTR	shelf	NA	-0.0578745	0.000239789	-0.0753362	0.000610472
cg14427009	PCDH17	13	1stExon	island	NA	0.0578209	2.08077e-05	0.0890284	6.91449e-05
cg18150280	RGS2	1	TSS1500	shore	NA	0.0578204	0.000853102	0.356622	1.26168e-05
cg22264930	TEKT3	17	5'UTR	shore	NA	0.0578011	0.00636099	0.155376	0.00917492
cg02463418	EPHA5	4	1stExon	island	NA	-0.0577149	0.00146073	-0.227356	4.96711e-05
cg25313930	FAM124B	2	TSS200	opensea	NA	0.057706	0.00571897	0.136491	0.000950114
cg04017276	PARVG	22	5'UTR	opensea	NA	0.0576667	0.00618408	0.196945	0.00183341
cg24959938	ADNP2	18	TSS200	opensea	NA	-0.0576655	0.00115829	-0.0852596	0.00534142
cg16404106	CCDC81	11	TSS200	shore	TRUE	0.0576545	0.000263581	0.125384	1.92227e-05
cg00404025	WDFY4	10	TSS1500	opensea	NA	0.057613	1.35272e-05	0.0992351	1.88513e-05
cg18188010	SPTBN5	15	TSS1500	opensea	TRUE	0.0575567	0.000151522	0.291279	6.00335e-06
cg01156834	SRCIN1	17	TSS1500	island	NA	-0.0575208	6.93862e-05	-0.201539	1.44519e-05
cg01464186	SGMS1	10	5'UTR	opensea	TRUE	0.0575064	0.00132258	0.120178	0.000164132
cg13823492	ZNF365	10	5'UTR	opensea	TRUE	0.0574452	0.0016719	0.145266	0.000694406
cg23401684	YWHAQ	2	TSS1500	shore	NA	-0.0574166	0.00191197	-0.0817273	0.000806202
cg12921961	LTBP2	14	1stExon	island	NA	0.0573508	0.007299	0.322808	0.0037326
cg03752935	DOCK1	10	TSS1500	shore	NA	0.0573273	0.00066507	0.126442	0.00048431
cg09521719	IQCA1	2	TSS1500	island	NA	0.0573021	0.00733332	0.215466	0.0118313
cg19197212	C2CD4B	15	1stExon	island	NA	0.0572884	0.00664785	0.236279	0.0025224
cg12413579	PSMB2	1	TSS1500	shore	NA	-0.0572345	2.8298e-06	-0.131044	9.56094e-05
cg15810415	ENPEP	4	TSS200	shore	NA	0.0572342	0.0060419	0.137519	0.000626932
cg23676369	CASS4	20	TSS1500	opensea	TRUE	0.0571996	5.83973e-05	0.102483	0.000257114
cg01163369	RPN1	3	TSS1500	shore	NA	-0.0571628	0.00511149	-0.0821348	0.0110317
cg19037350	PCDHGA4	5	TSS200	shore	NA	0.0571621	0.000101899	0.108438	0.000172903
cg15864104	FECH	18	TSS1500	shore	NA	-0.0571438	0.0028564	-0.062343	0.00232094
cg17152978	LCLAT1	2	5'UTR	opensea	TRUE	-0.0571189	0.000238667	-0.0756538	0.000169137
cg02782889	IGF2BP1	17	TSS200	island	NA	-0.057117	0.000259486	-0.415767	0.000125529
cg11696165	PXN	12	5'UTR	opensea	NA	0.057099	0.000444566	0.11353	0.000254284
cg23948016	F2RL3	19	TSS1500	shelf	NA	0.0570877	7.60556e-05	0.171197	4.44151e-06
cg26114570	TMEM201	1	TSS1500	shore	NA	-0.0570839	0.00306604	-0.0967632	0.00490652
cg06182584	C6orf136	6	TSS1500	shore	NA	-0.0570201	0.00062482	-0.0824301	0.00247286
cg05618426	EDNRA	4	TSS200	shore	NA	0.0570085	0.000281681	0.121612	1.33712e-05
cg12468478	TCF21	6	1stExon	shore	NA	0.0569977	0.000941494	0.171392	4.51574e-05
cg11077026	IGSF9	1	TSS1500	shore	TRUE	-0.0569756	3.22759e-06	-0.173698	0.000148929
cg07576541	SNAPIN	1	TSS1500	shore	NA	-0.0569733	0.00215427	-0.0820083	0.0027586
cg26697033	FIGNL2	12	TSS200	shore	NA	-0.0569346	5.385e-05	-0.0796901	8.12144e-06
cg04134015	OPA1	3	TSS1500	shore	NA	-0.0569248	0.00226726	-0.0962966	0.00280216
cg25631489	PHC3	3	TSS1500	shore	NA	-0.0569246	3.2419e-06	-0.182089	8.8333e-05
cg21046160	C22orf15	22	TSS200	opensea	NA	0.0569235	0.00127371	0.149844	0.00114299
cg09795195	DHX40	17	TSS1500	shore	NA	-0.0569218	0.00129478	-0.0811713	0.00238477
cg10970409	VIPR1	3	TSS1500	island	TRUE	0.0569173	0.00418628	0.273933	0.000335154
cg06732395	SCGB3A1	5	TSS1500	island	TRUE	0.0568676	0.00515291	0.253392	0.0039839
cg25570676	SLC8A2	19	TSS1500	opensea	NA	-0.0568341	9.66434e-06	-0.155566	0.000114339
cg03721454	SLC19A1	21	5'UTR	shore	NA	-0.0568157	0.00120848	-0.0843811	0.00186135
cg04466898	SIPA1	11	5'UTR	shore	NA	0.0567958	4.5346e-05	0.101423	4.93766e-05
cg05431842	PCDH7	4	1stExon	shore	TRUE	0.0567459	0.00322333	0.140042	0.000934869
cg13284614	NT5DC2	3	TSS200	shore	NA	-0.0567406	0.00517267	-0.0779549	0.00477445
cg15405439	EPHA6	3	1stExon	island	NA	-0.0566486	0.000115416	-0.247166	3.24125e-05
cg00242976	UBE2C	20	TSS1500	shore	NA	-0.0566061	8.2904e-06	-0.172917	0.000901396
cg23913963	RCC2	1	TSS1500	shore	NA	-0.0565599	0.00113609	-0.1187	0.000860316
cg10775792	PCP4L1	1	TSS200	shore	TRUE	0.0565386	0.000599469	0.436867	5.80433e-05
cg15258980	ARHGAP25	2	TSS1500	opensea	NA	0.0565383	0.000295239	0.10687	1.2461e-05
cg08572565	NIN	14	TSS1500	shore	NA	0.0565229	0.00238595	0.18591	0.000103667
cg25486143	RASSF1	3	TSS200	island	NA	0.0564845	0.00524	0.310148	0.00762485
cg02176678	TTLL4	2	5'UTR	shore	NA	-0.0564398	0.00274009	-0.117549	0.00892575
cg01504212	ZNRD1	6	TSS1500	shore	NA	-0.0564158	0.000514673	-0.073135	0.00197891
cg01932734	RASSF1	3	TSS1500	shore	NA	0.0563789	0.000869878	0.133239	8.4579e-05
cg16604658	TBK1	12	5'UTR	shore	NA	-0.0562915	0.000483213	-0.101452	0.00549503
cg22945387	SFTA3	14	TSS1500	shore	TRUE	0.0562815	0.00480446	0.230019	0.000793525
cg24690731	SOX7	8	TSS1500	island	NA	0.0561799	0.00328235	0.115222	0.00235948
cg05852052	RSL1D1	16	TSS1500	shore	NA	-0.0561519	7.0638e-07	-0.121984	0.000206471
cg05938007	MRPL33	2	TSS1500	shore	NA	-0.0561339	2.62908e-06	-0.144271	3.49203e-05
cg07967677	TSTD1	1	TSS1500	shore	NA	-0.0561236	1.18248e-07	-0.170238	0.000133399
cg13099429	COX16	14	TSS1500	shore	NA	0.0560569	0.00580846	0.142424	0.000480628
cg12193099	THBS2	6	5'UTR	opensea	TRUE	0.0560165	0.000133754	0.452567	2.3483e-05
cg18265887	RAC2	22	1stExon	opensea	NA	0.0559377	3.07302e-05	0.614137	1.91062e-05
cg02860543	IGF2BP3	7	TSS1500	shore	NA	-0.0559085	0.000639721	-0.254057	0.00179715
cg10406295	SFRP1	8	TSS200	island	NA	-0.0558827	0.00191204	-0.282983	0.000274599
cg18075666	CALD1	7	5'UTR	opensea	TRUE	0.0558381	0.00161036	0.108823	0.00033547
cg22334632	TMEM160	19	TSS1500	shore	NA	-0.0558274	0.000360648	-0.126278	0.000613911
cg04833050	LHFPL2	5	5'UTR	island	TRUE	0.0558216	0.00760236	0.214378	0.00568287
cg22215678	SNRPD1	18	TSS1500	shore	NA	-0.0558149	0.000412339	-0.111574	0.00145919
cg03296797	CRISPLD2	16	5'UTR	opensea	TRUE	0.0558106	0.00287181	0.154097	2.28537e-05
cg01425967	PCP4L1	1	TSS1500	shore	NA	0.0557728	0.000420935	0.202926	5.04939e-05
cg17197870	ZNRD1	6	TSS1500	shore	NA	-0.0557406	0.00115504	-0.0812811	0.00171946
cg26879546	BRCA1	17	TSS1500	shore	NA	-0.0556495	0.00466482	-0.0777783	0.00572413
cg06060731	REEP1	2	TSS1500	shore	NA	-0.0556443	0.00129679	-0.0676816	0.00242025
cg06724588	SALL1	16	TSS1500	island	NA	-0.0556382	2.1395e-05	-0.162682	0.000326402
cg09813986	ZFR	5	TSS1500	shore	NA	-0.0556082	0.00683088	-0.0809802	0.00466758
cg07173972	SLC17A9	20	TSS200	island	NA	0.055598	0.00663298	0.15158	0.0411545
cg27223727	PCP4L1	1	TSS200	island	TRUE	0.0555278	0.00126936	0.555847	0.000236256
cg02761568	RNF182	6	5'UTR	shore	NA	-0.0554403	1.52119e-05	-0.270452	2.22898e-06
cg21783442	TIMM17A	1	TSS1500	shore	NA	-0.0554061	0.000746606	-0.073935	0.000714975
cg03297783	RASSF1	3	TSS1500	shore	NA	0.0553678	0.000161459	0.482434	1.83868e-05
cg12867448	ODF2	9	TSS1500	shore	NA	-0.0553647	0.00224637	-0.0836589	0.00151575
cg07967210	SNF8	17	TSS1500	shore	NA	-0.0553351	0.000337802	-0.170056	0.000357773
cg13067215	TPPP3	16	5'UTR	island	NA	0.0553087	0.00642818	0.270695	0.00183669
cg07264025	MGAT4C	12	5'UTR	opensea	NA	-0.0552724	0.00146188	-0.0972864	0.0111696
cg12665460	ZNF578	19	TSS200	island	NA	0.0552307	0.00439167	0.115893	0.00422273
cg12007053	ADAMTS15	11	1stExon	island	NA	0.0552261	0.00225438	0.182545	0.00239778
cg21187770	KIF3C	2	TSS1500	shore	NA	-0.0552252	0.00232105	-0.0682788	0.00287286
cg21967545	FUT6	19	1stExon	opensea	NA	0.0551765	0.000703345	0.196979	7.2364e-05
cg03744763	HOXA5	7	TSS1500	island	NA	0.0551371	8.96288e-05	0.0849152	6.33841e-05
cg13127506	CDK2AP1	12	TSS1500	shore	NA	-0.055131	0.00666629	-0.0982525	0.00682712
cg02246992	ATAD5	17	TSS1500	shore	NA	-0.0551195	0.00546252	-0.0974905	0.00865124
cg26152923	IFI30	19	TSS1500	shore	TRUE	0.0551046	4.25862e-05	0.159769	1.94586e-06
cg13190879	MN1	22	TSS1500	island	NA	0.0551026	2.67692e-05	0.326648	1.04523e-07
cg11808677	USP5	12	TSS1500	shore	NA	-0.0550927	0.000391875	-0.123127	0.000553027
cg12036365	MESP1	15	TSS1500	shore	NA	-0.0550652	0.00408196	-0.0822019	0.000973497
cg01966665	SCNM1	1	TSS1500	opensea	NA	-0.0550085	0.00255232	-0.121153	0.00496986
cg11366849	GLI3	7	5'UTR	island	TRUE	0.0549753	0.00664624	0.0921278	0.0178015
cg17207266	DNMT3A	2	5'UTR	shore	TRUE	-0.0549649	0.000252436	-0.112161	0.000292001
cg24791666	CSRNP1	3	5'UTR	shelf	TRUE	0.0549585	0.000898391	0.112901	0.000175744
cg00869989	SGTA	19	5'UTR	island	NA	-0.0549318	0.000450523	-0.0502265	0.000530635
cg21246872	CASC3	17	TSS1500	opensea	NA	-0.0549144	5.57857e-07	-0.138715	0.000160346
cg09062550	INSM1	20	1stExon	island	NA	-0.0548768	0.000680546	-0.262517	7.31178e-05
cg01386425	KSR2	12	TSS1500	shore	NA	-0.0548512	2.85057e-07	-0.223273	1.43742e-07
cg23274951	NDUFS2	1	5'UTR	shore	TRUE	-0.0548299	0.00461099	-0.0866724	0.0112431
cg08053935	TFEB	6	5'UTR	opensea	TRUE	0.0548135	0.00148585	0.145192	0.000320323
cg19643053	HOXA5	7	TSS1500	island	NA	0.0547453	0.000196387	0.0808405	6.82648e-05
cg21322436	CNTNAP2	7	TSS1500	shore	NA	-0.0546913	0.00126838	-0.0949753	0.00316796
cg14315198	UNC119	17	TSS1500	shore	NA	-0.0546772	2.79723e-05	-0.130113	2.22635e-05
cg21929564	CCDC152	5	5'UTR	opensea	TRUE	0.0546636	0.000385276	0.103283	5.49389e-05
cg21590238	C12orf43	12	TSS1500	shore	NA	-0.0546198	0.00194836	-0.0853397	0.00357408
cg04667719	GTF2A2	15	TSS1500	shore	NA	-0.0546196	4.63286e-11	-0.0526355	4.91916e-05
cg08210688	OTX1	2	TSS1500	island	TRUE	-0.0545944	5.10439e-13	-0.31534	3.55736e-12
cg15753916	DUSP14	17	5'UTR	shelf	NA	-0.0545887	0.000474495	-0.0897305	0.000839015
cg10900313	SH3D19	4	1stExon	opensea	NA	0.0545776	0.000107126	0.0989201	2.02018e-06
cg06426253	PLEKHG4	16	1stExon	shore	NA	-0.0545674	0.000299223	-0.077656	0.000122991
cg15429629	SORBS2	4	5'UTR	opensea	TRUE	0.0545489	0.000111416	0.357003	1.30527e-08
cg13575298	EIF5A2	3	TSS1500	island	NA	-0.0545387	0.00696504	-0.123227	0.00315239
cg27295963	MT3	16	TSS1500	shore	TRUE	-0.0545208	0.00389804	-0.0608922	0.0169944
cg03536474	HOXC11	12	1stExon	island	TRUE	-0.0544985	0.000379079	-0.249808	3.77047e-05
cg23030894	ZNF585B	19	TSS200	opensea	NA	0.0544186	0.00453521	0.375116	0.000737725
cg09854734	CMTM2	16	TSS200	island	NA	0.054381	0.00119671	0.0680481	0.000919769
cg21105955	MDC1	6	5'UTR	shore	NA	-0.0543538	0.00487835	-0.113671	0.00750134
cg13513288	GLIS3	9	5'UTR	island	NA	0.0543487	0.00287742	0.333125	0.00569109
cg06074307	FIGNL2	12	TSS200	shore	NA	-0.0542937	0.000262546	-0.069522	0.00015063
cg13177786	AMPD3	11	TSS200	island	NA	0.0542909	0.00024684	0.426708	0.000723693
cg09053247	KIF15	3	TSS1500	shore	NA	-0.0542834	0.00196265	-0.0849157	0.00380378
cg23323671	STMN1	1	TSS1500	island	NA	-0.0542823	0.000669854	-0.123165	0.000478586
cg00876678	RNPS1	16	TSS1500	shore	NA	-0.0542744	3.24878e-06	-0.142693	9.37883e-07
cg05384271	CRB3	19	TSS1500	island	NA	-0.0542234	0.000978005	-0.13632	0.000440303
cg16122427	CSF3R	1	5'UTR	opensea	TRUE	0.0542002	0.00146396	0.139971	0.000437574
cg10917619	NRXN1	2	5'UTR	shore	NA	-0.0541775	0.000745107	-0.107905	0.00366393
cg04710768	ZNF366	5	TSS200	opensea	NA	0.0541735	0.00122946	0.109054	8.42647e-05
cg26444528	PCDH17	13	1stExon	island	NA	0.0541687	9.02609e-05	0.0784944	3.37796e-06
cg09897970	C16orf54	16	TSS200	opensea	NA	0.054159	0.00116363	0.164922	1.51602e-05
cg05896193	DNMT3A	2	5'UTR	shore	TRUE	-0.0541286	0.000542277	-0.0753992	0.00110495
cg07197585	EPHX4	1	TSS1500	shore	NA	-0.0541134	0.00450893	-0.0501943	0.00566368
cg20772512	DNALI1	1	TSS200	shore	NA	0.0540949	0.00363816	0.136006	0.00123981
cg26040816	JPH2	20	1stExon	opensea	TRUE	0.0540925	0.00369665	0.218147	0.000996191
cg02420617	FIGNL2	12	TSS1500	shore	NA	-0.0540815	4.30625e-06	-0.129687	9.63226e-06
cg08560373	SNRPN	15	5'UTR	island	NA	0.0540169	0.00317387	0.161537	0.00100121
cg11021222	NEDD1	12	TSS1500	shore	NA	-0.0540097	0.00176471	-0.103613	0.0192035
cg08253374	RHOJ	14	TSS1500	opensea	TRUE	0.0539654	0.000492897	0.301145	4.52252e-06
cg12884406	COL11A1	1	5'UTR	opensea	NA	0.0539397	0.00282572	0.219771	0.000418646
cg08869857	TXNRD1	12	5'UTR	shore	NA	-0.0539248	0.00191313	-0.0775093	0.00585914
cg23933289	FAM20B	1	5'UTR	shelf	NA	-0.0538999	0.000748285	-0.067801	0.00452315
cg04337056	GFM1	3	TSS1500	shore	NA	-0.053891	0.0024992	-0.0726945	0.00658747
cg10402417	TBC1D10C	11	5'UTR	shelf	NA	0.0538422	9.21357e-05	0.100384	0.000123861
cg08115682	KCNA5	12	1stExon	island	TRUE	0.0537988	0.000337479	0.0785337	0.000182445
cg00532474	PSTPIP2	18	TSS1500	shore	NA	-0.0537823	0.00441459	-0.103784	0.0067307
cg15160801	S100A9	1	5'UTR	opensea	NA	0.0537628	0.00279656	0.161445	0.000728897
cg18623836	RRM2	2	TSS1500	shore	NA	-0.0537412	0.0023223	-0.0895222	0.0121549
cg13535212	FOXI3	2	TSS1500	island	NA	-0.053735	0.00123909	-0.211616	0.000345104
cg17431391	ZNF540	19	TSS200	shore	NA	0.0537007	1.18741e-05	0.110695	1.10866e-05
cg23823908	PTGER3	1	1stExon	island	NA	0.0536744	0.00231035	0.12017	0.00143478
cg21115433	FGR	1	TSS200	shore	NA	0.0536585	0.00551432	0.0864985	0.00170458
cg23277715	S100A9	1	TSS1500	opensea	NA	0.053641	0.00683768	0.153862	0.00126695
cg11312408	PCDH17	13	1stExon	island	NA	0.0535653	0.00376497	0.112909	0.00454923
cg27568631	ATL3	11	5'UTR	island	NA	0.0535482	0.000313009	0.636919	1.09814e-05
cg17936488	FAM78A	9	1stExon	shore	NA	0.0535133	0.00402674	0.104686	0.00209037
cg17390350	GLI3	7	5'UTR	island	TRUE	0.0535022	0.00126764	0.0819334	0.00350246
cg19721787	IQCC	1	TSS1500	island	NA	-0.0534535	0.000402593	-0.153191	6.81666e-05
cg16966962	LMOD1	1	TSS1500	opensea	NA	0.0533121	0.00566674	0.309415	0.00063858
cg06277657	DGKI	7	TSS1500	island	NA	0.0532933	0.00361561	0.0928253	0.00560333
cg17341370	NUP43	6	TSS1500	shore	NA	-0.0532533	1.2646e-07	-0.155206	1.88103e-05
cg11469778	ARHGEF4	2	TSS200	shore	NA	0.0532532	7.11847e-05	0.0872319	0.000179038
cg01997629	TRAF3IP3	1	1stExon	opensea	NA	0.0532053	0.0041054	0.109721	0.000639894
cg26152983	MAGEF1	3	1stExon	shore	NA	-0.0531708	0.00613942	-0.138036	0.00968611
cg23006204	DPM2	9	TSS200	shore	NA	-0.0531266	0.000414028	-0.123302	0.000542872
cg09052401	C22orf15	22	1stExon	opensea	TRUE	0.0531144	0.00134254	0.112816	0.00183256
cg21010701	DTHD1	4	TSS200	opensea	NA	0.0531091	4.46395e-05	0.0879156	1.81405e-06
cg15569052	SH3BP2	4	1stExon	opensea	TRUE	0.0530784	0.000889998	0.10038	0.0001959
cg25742326	PLEKHN1	1	TSS1500	island	NA	0.0530587	0.00579629	0.132367	0.00589224
cg14159026	BVES	6	TSS1500	island	NA	-0.053028	0.00485455	-0.328047	0.00109405
cg14848594	SLC30A10	1	1stExon	island	NA	-0.0529521	0.00108733	-0.225353	0.000503579
cg15188182	C2CD4B	15	TSS200	island	NA	0.0529444	0.0040734	0.175735	0.000677954
cg06515543	NRTN	19	TSS200	shore	NA	-0.0528641	0.00107195	-0.0606846	0.00468234
cg27343684	GSTA3	6	TSS1500	opensea	NA	0.0528586	1.75564e-05	0.0981938	1.9633e-06
cg10272601	WNK2	9	TSS200	island	NA	-0.0528539	0.00164735	-0.322759	0.000343573
cg00172849	COL11A1	1	TSS1500	opensea	TRUE	0.0528168	0.00531962	0.11633	0.00066248
cg13421247	CDK2AP1	12	TSS1500	shore	NA	-0.0527881	2.94669e-05	-0.178406	0.000319727
cg03579179	VWDE	7	TSS1500	shore	TRUE	-0.052784	0.00117697	-0.118845	0.00226045
cg12685539	AMPD3	11	TSS1500	island	NA	0.0527384	0.00221093	0.204028	0.00628216
cg05657090	RNASEH2A	19	TSS1500	shore	NA	-0.0527365	0.00198405	-0.0752404	0.000612682
cg04995717	TEK	9	5'UTR	opensea	NA	0.0527349	0.0021036	0.110665	4.95369e-06
cg21111416	HLTF	3	TSS1500	shore	NA	-0.0527219	0.00384391	-0.0710916	0.0102571
cg19553402	PLXNB2	22	TSS1500	shore	NA	0.0527081	0.00117345	0.119139	7.00108e-05
cg01138020	SPNS3	17	TSS200	opensea	NA	0.0526333	0.00657591	0.13698	0.00122752
cg03520644	COL11A1	1	TSS1500	opensea	TRUE	0.0526233	0.00746754	0.153464	0.00064673
cg26890181	KCNN4	19	TSS1500	opensea	NA	0.0526226	0.000392035	0.112119	9.19406e-07
cg11641102	PTK2B	8	5'UTR	shore	TRUE	0.0525726	0.00285412	0.311656	9.04499e-05
cg14375924	SOX5	12	5'UTR	opensea	TRUE	-0.0525255	0.00258485	-0.071234	0.00802994
cg19268695	DENND2D	1	TSS200	shelf	NA	0.0525126	0.000448199	0.0969039	0.00092286
cg13050240	RIPK3	14	5'UTR	shore	NA	0.0525067	0.0050364	0.350864	0.0114811
cg13011452	C6orf136	6	TSS1500	shore	NA	-0.0524856	0.000401653	-0.076225	0.000888554
cg17336139	PRAME	22	TSS200	island	NA	-0.0524664	1.71067e-09	-0.169489	3.2719e-06
cg27355501	PFDN6	6	TSS1500	shore	NA	-0.0524396	0.000171522	-0.101096	8.49156e-05
cg11032534	VMO1	17	TSS200	shore	NA	0.0524307	0.00682028	0.205043	0.00072435
cg02490034	MEST	7	TSS1500	shore	NA	-0.052389	0.000644744	-0.122008	0.000767117
cg07716663	POU2F2	19	5'UTR	shore	TRUE	0.0523752	0.00608548	0.265637	0.000262863
cg24281668	TPCN1	12	5'UTR	shore	NA	0.0523707	0.00119047	0.241681	0.000137661
cg14136186	NME2	17	TSS200	shore	NA	-0.0523677	0.00406862	-0.091487	0.00329772
cg00566516	TSPAN33	7	TSS1500	shore	NA	-0.0522888	0.00397574	-0.0954	0.00827447
cg27613026	DVL3	3	TSS1500	shore	NA	-0.0522687	0.00305418	-0.0697801	0.000251431
cg21100638	SPNS3	17	TSS200	opensea	NA	0.0521688	0.00255934	0.132497	0.000520952
cg03982787	RARA	17	5'UTR	opensea	TRUE	0.0521601	0.000316025	0.0999781	5.19297e-05
cg13602816	ARHGEF4	2	TSS200	shore	NA	0.0521125	9.64904e-06	0.0821333	1.89525e-05
cg13694576	PAX6	11	5'UTR	island	TRUE	-0.0521124	0.00268374	-0.0945471	0.00662153
cg20288565	GNG4	1	5'UTR	island	NA	-0.0520927	0.000111306	-0.165783	0.000372242
cg23369529	GADD45A	1	TSS1500	shore	NA	0.0520849	0.000788322	0.266254	7.71331e-05
cg18400845	PAX6	11	5'UTR	island	TRUE	-0.052084	0.00191952	-0.117554	0.00306554
cg10055566	NKAPL	6	1stExon	island	NA	0.0520225	1.50746e-05	0.0779539	1.60996e-05
cg24319902	SFRP1	8	TSS200	island	NA	-0.052011	0.000131837	-0.170757	0.000146827
cg15656257	ABCB9	12	5'UTR	shore	NA	-0.0519604	0.00047489	-0.0743677	6.37889e-05
cg23100626	ASTL	2	TSS200	opensea	TRUE	-0.051933	4.55897e-05	-0.123443	0.000104928
cg20725941	ZNF528	19	TSS200	shore	NA	0.0519172	0.00249631	0.417168	0.00496762
cg05208878	PRAME	22	TSS200	island	NA	-0.0518848	6.65845e-09	-0.177121	1.23254e-07
cg00150882	AADAT	4	TSS1500	island	NA	-0.0518803	8.8473e-05	-0.181787	0.00119591
cg14295110	SLCO3A1	15	TSS1500	shore	NA	-0.0518564	0.000998293	-0.0894473	0.0011494
cg15503081	DNASE2	19	TSS1500	shore	NA	-0.0518378	4.48185e-05	-0.125253	0.00160199
cg14667235	ZP3	7	TSS200	shore	NA	-0.0518331	0.000659166	-0.112743	0.0012753
cg08535938	USP21	1	TSS1500	shore	NA	-0.0518154	4.51386e-05	-0.135529	5.62542e-05
cg24225467	FMN1	15	1stExon	opensea	TRUE	0.0518065	0.000691142	0.148197	7.04372e-05
cg24417499	HPCA	1	TSS1500	shore	NA	-0.0517952	0.000105468	-0.150404	0.000133335
cg09973676	PAG1	8	5'UTR	opensea	TRUE	0.0517902	0.00574267	0.0970577	0.00070852
cg24254842	HIVEP3	1	5'UTR	opensea	TRUE	0.051784	0.00390596	0.105348	0.00133613
cg23771603	MYO3A	10	5'UTR	island	NA	-0.0517796	0.00117706	-0.276502	0.000182762
cg14741143	SSR3	3	TSS1500	shore	NA	-0.0517642	2.25648e-05	-0.173271	0.000240019
cg26112661	MAGOH	1	TSS1500	island	NA	-0.0517631	0.000622948	-0.168566	0.00163992
cg01117549	CDC25C	5	TSS1500	shore	NA	-0.051756	0.000172553	-0.120044	0.00163481
cg01409985	SRPRB	3	TSS1500	shore	NA	-0.0517336	0.00357506	-0.101807	0.00513996
cg23273041	NRXN1	2	TSS1500	opensea	NA	-0.051716	0.00530489	-0.0750164	0.0101816
cg12086464	SH3BP2	4	1stExon	opensea	TRUE	0.051546	0.0012548	0.0949765	0.000400599
cg03020891	ABCF1	6	TSS1500	shore	NA	-0.0515366	0.0018302	-0.0792793	0.00109493
cg27405706	TFF1	21	TSS200	opensea	NA	0.051534	0.0028942	0.0947237	0.000134712
cg18372208	BRCA1	17	TSS1500	island	NA	-0.0515203	0.00569468	-0.101686	0.00557017
cg08912922	SHROOM1	5	1stExon	island	NA	0.0514992	1.06451e-06	0.0743754	2.21795e-05
cg20834681	KCNA5	12	1stExon	island	TRUE	0.0514883	0.00138873	0.076298	0.00211686
cg19469742	SLC27A5	19	TSS1500	shore	TRUE	-0.0514329	0.0012283	-0.0880776	0.00054293
cg21248554	KRTCAP3	2	TSS200	island	NA	-0.0513308	7.60944e-05	-0.12601	1.98749e-05
cg09624565	NCF4	22	TSS200	opensea	NA	0.0512892	0.000272796	0.0912966	0.000402748
cg07426848	S100A3	1	5'UTR	opensea	NA	0.0512872	0.000292444	0.094197	8.03804e-05
cg06850996	RAPGEF3	12	1stExon	shore	TRUE	0.0512724	0.00104573	0.12514	1.28798e-05
cg03476673	CRISPLD2	16	5'UTR	opensea	TRUE	0.0512513	0.00341594	0.241132	0.000511985
cg13410390	SCAMP3	1	TSS1500	shore	NA	-0.0512468	0.000364526	-0.0738058	0.00129548
cg15999590	MLX	17	TSS1500	island	NA	-0.0512372	0.00016503	-0.10712	9.22995e-06
cg15778232	PHB2	12	TSS1500	shore	NA	-0.0512257	0.00191717	-0.0943361	0.00261235
cg09924998	VPS33A	12	TSS1500	shore	NA	-0.0512236	3.98171e-06	-0.140634	3.00644e-06
cg18814344	CXXC5	5	5'UTR	shore	TRUE	0.0512214	0.00707987	0.132448	0.000466813
cg15728256	BMP8B	1	5'UTR	island	NA	-0.0512175	1.11822e-06	-0.180431	0.000111065
cg00049664	CMTM2	16	TSS200	island	NA	0.0511452	0.000813837	0.0529002	0.000368466
cg25798792	EPHA5	4	1stExon	island	TRUE	-0.0511238	0.00449124	-0.227465	0.000708787
cg09285418	TBC1D8	2	TSS1500	shore	NA	0.0511187	0.00114908	0.34618	0.000240634
cg04093149	SLC6A9	1	TSS1500	shore	NA	-0.0510805	0.00186656	-0.096551	0.000418729
cg23928468	SLC5A6	2	5'UTR	shore	NA	-0.0510153	0.00243439	-0.0699723	0.0167297
cg03077331	FN3K	17	TSS1500	island	NA	-0.0509648	0.000190094	-0.209821	0.00063214
cg12532266	GDF9	5	TSS1500	shore	NA	-0.0509209	0.00154828	-0.0740692	0.00108681
cg08309135	RBM28	7	TSS1500	shore	NA	-0.0508728	0.0011777	-0.064707	0.00102099
cg11246580	ZNF366	5	5'UTR	opensea	TRUE	0.0508557	0.000521978	0.102006	4.46271e-06
cg23074932	PCDHGA2	5	1stExon	shore	NA	0.0508503	0.00150926	0.0961212	0.000689491
cg24004665	SGMS1	10	5'UTR	shore	TRUE	0.050842	0.00245323	0.102202	0.000299552
cg20738274	C1orf116	1	5'UTR	opensea	NA	0.0508396	0.00196499	0.110571	0.000621057
cg09642020	C9orf163	9	1stExon	island	NA	-0.0508374	4.58762e-07	-0.156197	7.44888e-07
cg13826459	SERPINA1	14	TSS1500	opensea	TRUE	0.050836	0.00510314	0.111678	2.20613e-05
cg07240000	ARHGEF10L	1	5'UTR	opensea	TRUE	0.0507922	0.0057257	0.32493	0.000601285
cg19377421	ISG20L2	1	1stExon	shore	NA	-0.0507765	0.00177889	-0.0845339	0.00258519
cg15108553	RNF13	3	TSS1500	shore	NA	-0.0507759	0.00251587	-0.0948872	0.00480935
cg26332052	UNK	17	TSS1500	shore	NA	-0.0507276	0.000665241	-0.122297	0.00100427
cg07580762	NDUFS2	1	5'UTR	island	TRUE	-0.0507014	3.84366e-05	-0.191556	0.000343275
cg22547158	STK38L	12	5'UTR	shelf	NA	-0.050671	0.00141947	-0.0624415	0.0174589
cg22911054	CPT1A	11	5'UTR	shelf	NA	-0.050645	0.000357785	-0.0635601	0.000348754
cg00363813	IFFO1	12	1stExon	island	NA	0.0505019	1.15543e-05	0.0713364	0.000393788
cg10802371	RNF13	3	TSS200	island	NA	-0.0504957	5.40152e-05	-0.128989	0.000491493
cg08681855	ZNF578	19	5'UTR	island	NA	0.0504636	0.0028487	0.122384	0.00407947
cg20775959	ARNT2	15	TSS1500	island	NA	-0.0504412	9.29675e-06	-0.238967	3.46081e-06
cg10625666	SLC39A10	2	TSS1500	shore	NA	-0.0504387	0.00369402	-0.0897131	0.00824051
cg25262361	KCNMB3	3	TSS1500	island	NA	-0.0504135	4.19786e-06	-0.170275	4.28827e-06
cg13633756	EMP3	19	TSS1500	shelf	NA	0.0503405	0.00162178	0.247819	3.52565e-05
cg18115406	LMX1B	9	TSS200	island	NA	-0.050327	1.35261e-05	-0.183336	4.77149e-06
cg04478795	SMO	7	TSS1500	shore	NA	-0.0503112	0.000972322	-0.148954	0.00348964
cg25166437	SCARF1	17	TSS1500	shore	NA	0.0502604	0.000105115	0.0966307	1.65343e-05
cg04393837	LYSMD1	1	TSS1500	opensea	NA	-0.0502503	0.00413662	-0.0753901	0.00594669
cg10128479	MEF2D	1	5'UTR	shelf	NA	0.0501795	0.000266161	0.113484	8.87811e-06
cg07200280	RFTN1	3	5'UTR	island	NA	0.050179	0.00553471	0.420148	0.000744416
cg01307483	NRF1	7	5'UTR	shelf	NA	-0.0501551	0.00441973	-0.0725925	0.0136371
cg06051961	PPP1R3C	10	TSS1500	shore	TRUE	0.0501185	0.00696403	0.299845	0.00315722
cg07586345	SGTA	19	5'UTR	island	NA	-0.0501044	0.00111259	-0.0959432	0.000632043
cg05237015	COQ3	6	TSS200	shore	NA	-0.0500967	3.34995e-05	-0.118922	0.000453752
cg09074468	CDK20	9	TSS200	island	NA	-0.0500695	2.37327e-05	-0.250484	3.48862e-05
cg09009536	EPHA5	4	1stExon	island	TRUE	-0.0500112	0.000885204	-0.217025	0.000753681
cg25338707	FERMT3	11	TSS1500	shore	NA	0.0499999	0.000339852	0.0930684	0.000768056
cg16966992	COCH	14	TSS1500	island	NA	-0.0499971	0.00233995	-0.166474	0.00160997
cg02402091	ACSL5	10	TSS1500	opensea	NA	0.0499838	0.000739897	0.09527	7.25854e-05
cg03633120	NDUFA7	19	TSS1500	shore	NA	-0.0499779	3.50431e-05	-0.139118	0.000356524
cg15449323	ZNF578	19	TSS200	island	NA	0.0499002	0.00527601	0.201901	0.000588355
cg12739664	C17orf58	17	TSS1500	shore	NA	-0.0498711	0.000649901	-0.107348	0.000969961
cg05650171	PFDN2	1	TSS1500	shore	TRUE	-0.0498527	0.00108079	-0.107542	0.000273197
cg26707001	TMPRSS13	11	5'UTR	opensea	TRUE	-0.0498379	0.000777737	-0.098488	0.000449321
cg08864105	DENND2D	1	1stExon	shelf	NA	0.0498233	0.000210173	0.126117	0.000120287
cg23395310	SNHG7	9	TSS1500	island	NA	-0.0498161	4.29056e-05	-0.144245	6.07938e-05
cg06748978	DNMT3A	2	5'UTR	shore	TRUE	-0.049757	0.000324675	-0.0638793	0.000321644
cg17198308	IFFO1	12	1stExon	island	NA	0.0497413	6.66266e-05	0.065539	0.0054878
cg23333878	GLIS3	9	5'UTR	island	NA	0.049682	0.00489991	0.321067	0.00754142
cg11412288	DCBLD1	6	TSS1500	shore	NA	0.0496787	0.00225688	0.095069	0.000404479
cg13920435	CDK20	9	1stExon	island	NA	-0.0496132	2.65078e-05	-0.199227	0.0016278
cg23953831	CD101	1	5'UTR	opensea	NA	0.0495971	0.000455086	0.0912849	0.00199749
cg19397885	VWDE	7	TSS1500	shore	TRUE	-0.0495654	0.000469146	-0.140395	0.000812506
cg11713493	PLD6	17	TSS1500	island	NA	-0.0495471	4.49425e-05	-0.130088	6.78618e-05
cg25039325	ARHGAP25	2	5'UTR	opensea	NA	0.0495396	4.23845e-05	0.0865962	0.000191248
cg06484146	VWDE	7	TSS200	shore	TRUE	-0.0495348	0.0048584	-0.121833	0.0261135
cg22643740	RAC2	22	TSS1500	opensea	TRUE	0.0495077	0.000328879	0.322519	2.78857e-05
cg26220336	FAM83D	20	TSS1500	shore	NA	-0.0494165	7.42998e-06	-0.122676	2.52667e-06
cg22719004	ALPL	1	5'UTR	opensea	TRUE	0.0493956	0.00209896	0.119127	0.000404534
cg23885562	IQCC	1	TSS1500	shore	NA	-0.0493843	0.00485778	-0.0682559	0.00567251
cg11205312	SCNM1	1	TSS1500	opensea	NA	-0.0493813	0.000176894	-0.126506	0.000191615
cg03393444	MADD	11	5'UTR	shore	NA	0.0493451	0.000271656	0.100234	5.94515e-05
cg00856580	RAB3B	1	TSS1500	shore	NA	-0.0493427	0.000293339	-0.100906	9.51762e-05
cg23718736	L3MBTL4	18	5'UTR	shore	NA	-0.0493004	0.00338445	-0.0871294	0.00738282
cg14882669	TRIL	7	1stExon	island	TRUE	0.0492797	0.00338803	0.341101	0.00317071
cg16813552	NPM3	10	TSS1500	shore	NA	-0.0492588	0.000170415	-0.0640729	0.000150047
cg13480549	PRKCZ	1	5'UTR	opensea	NA	0.0492538	0.00596808	0.104667	0.00294413
cg00377915	STOX1	10	5'UTR	opensea	TRUE	-0.0492504	0.00554587	-0.0870148	0.0190097
cg04754916	ICAM1	19	TSS200	island	TRUE	0.0492491	0.0010859	0.537399	1.5567e-05
cg09088576	CSF3R	1	5'UTR	opensea	TRUE	0.0492228	0.00442067	0.0984188	0.000105798
cg06677890	NDST1	5	TSS200	opensea	TRUE	0.0492146	0.00161326	0.106548	0.000354393
cg22614759	ARHGDIB	12	5'UTR	opensea	TRUE	0.0491706	0.00115368	0.0959302	0.000973313
cg15461888	AMPD3	11	TSS200	island	NA	0.0491646	0.000381964	0.332771	1.75015e-06
cg19813025	ADAMTS16	5	TSS1500	island	NA	0.0491524	0.00599719	0.101405	0.00655073
cg00748373	CDH3	16	TSS1500	island	NA	0.0491222	0.00385351	0.107803	0.02489
cg00859655	CYB5R2	11	5'UTR	shore	NA	-0.0491177	0.000677055	-0.0681937	0.0015307
cg20822579	RIPK3	14	5'UTR	shore	NA	0.049078	0.00700934	0.305462	0.0088346
cg06219206	SOX5	12	5'UTR	opensea	TRUE	-0.0490626	0.000190732	-0.0682393	3.42354e-06
cg22690720	SAC3D1	11	TSS1500	shore	NA	-0.0490497	0.00210335	-0.0942215	0.0033644
cg18333690	PADI4	1	1stExon	opensea	NA	0.0490388	0.000292763	0.0950405	9.99831e-05
cg23696886	PDLIM2	8	TSS1500	shore	TRUE	0.0489933	0.00162782	0.267355	7.81678e-05
cg16696476	RANGRF	17	TSS1500	shore	NA	-0.0489323	0.000331406	-0.12584	0.000570871
cg10763288	DHCR7	11	5'UTR	shore	NA	-0.0488892	1.48006e-05	-0.119355	3.45891e-05
cg20099005	CSDC2	22	TSS200	opensea	TRUE	0.0488784	0.00713075	0.209955	0.000401008
cg17432857	HOXA5	7	TSS1500	island	NA	0.0488705	0.00105186	0.0681181	0.000273085
cg05554494	MEFV	16	TSS200	shore	NA	0.0488486	0.00207538	0.0782363	0.00052331
cg11928198	SCNM1	1	TSS1500	opensea	NA	-0.0488198	0.00667522	-0.068029	0.0157662
cg23172480	DCBLD1	6	TSS1500	shore	NA	0.0488074	0.00349273	0.107867	0.000722246
cg04767753	PSMG4	6	TSS1500	shore	NA	-0.0487964	0.00382431	-0.0865266	0.00453855
cg07644321	ADD1	4	5'UTR	shore	NA	0.0487845	0.00293699	0.115298	0.000197447
cg25030266	ITPRIP	10	5'UTR	shore	TRUE	0.0487691	0.000578744	0.0996641	8.26055e-05
cg23820429	EIF2AK2	2	TSS1500	shore	NA	-0.0486641	0.00155535	-0.0625974	9.51295e-05
cg25114183	SH3D19	4	TSS200	opensea	NA	0.0486591	0.000755855	0.0929926	9.32005e-07
cg23566503	NNAT	20	1stExon	island	NA	0.0486523	1.3979e-05	0.0273485	0.00145885
cg03320754	NLRC3	16	TSS200	opensea	NA	0.0486462	0.00174507	0.166149	2.76547e-05
cg22797644	HMGA1	6	5'UTR	shore	NA	-0.0486421	1.31178e-05	-0.122794	1.77741e-05
cg11163997	OLFM1	9	TSS200	shore	NA	-0.048615	2.87711e-06	-0.172331	0.000180918
cg07181881	KLHL23	2	5'UTR	shore	NA	-0.0486074	5.46556e-06	-0.211231	7.23436e-05
cg09260830	GNA14	9	TSS1500	island	TRUE	0.0485942	0.00658768	0.290677	0.000426786
cg14947218	BRCA1	17	TSS1500	island	NA	-0.0485727	0.00158803	-0.0956345	0.000266447
cg03368358	P2RX1	17	TSS200	opensea	NA	0.0485725	0.00033871	0.0949108	4.35043e-05
cg11636127	GCNT2	6	5'UTR	opensea	TRUE	-0.0485631	7.22029e-07	-0.171866	0.000116191
cg25101396	ABHD1	2	TSS1500	shore	NA	-0.0485515	0.00195283	-0.100664	0.00363801
cg26886277	REEP1	2	TSS1500	shore	NA	-0.04852	0.00423472	-0.0611991	0.0230403
cg26086731	PHC3	3	TSS1500	shore	NA	-0.048502	0.00765926	-0.0677377	0.000894377
cg02024077	CNTNAP2	7	TSS1500	shore	NA	-0.0484525	0.00107436	-0.174245	0.00315006
cg06317358	IDH3B	20	5'UTR	shore	TRUE	-0.0484461	0.000210851	-0.134979	0.00173556
cg02835981	BNIP3	10	TSS1500	island	NA	-0.048443	0.000575169	-0.11604	0.000331095
cg24642236	MEF2D	1	5'UTR	opensea	TRUE	0.0484297	0.00212121	0.18444	0.000857367
cg23841763	ATPAF1	1	TSS1500	shore	NA	-0.0483642	0.00210161	-0.0735146	0.00183822
cg14389939	GNA14	9	TSS1500	island	TRUE	0.0483054	0.00493505	0.374962	0.00582373
cg01562356	EIF2S2	20	TSS1500	shore	NA	-0.0482969	0.00785214	-0.0794776	0.0265278
cg00619207	DENND2D	1	TSS200	shelf	NA	0.0482911	0.000764532	0.0893144	0.0017563
cg04066019	RFTN1	3	5'UTR	island	NA	0.0482626	0.00135523	0.301893	0.000397283
cg00062282	PLXNB2	22	TSS1500	shore	NA	0.0482462	0.000541472	0.105408	4.16405e-05
cg23799440	AHCTF1	1	TSS1500	shore	NA	-0.0482036	0.00647636	-0.0800551	0.0173852
cg11619602	ARNTL	11	5'UTR	opensea	TRUE	0.048182	0.000131119	0.0851281	2.74529e-05
cg22748452	SRXN1	20	TSS1500	shore	NA	-0.048174	0.00445103	-0.102048	0.0118695
cg26448681	PPP1R3C	10	TSS200	island	TRUE	0.0481697	0.00541628	0.21824	0.00562717
cg04112102	SLC39A10	2	TSS1500	shore	NA	-0.0481486	0.00414309	-0.0819933	0.0108779
cg10836110	SHROOM1	5	1stExon	island	NA	0.0481477	0.00017358	0.0537266	7.19261e-05
cg22222663	TMPRSS13	11	TSS1500	opensea	TRUE	-0.0481424	0.00196483	-0.0916569	0.00150426
cg01368415	MRPL11	11	TSS1500	opensea	NA	-0.0481142	0.00279883	-0.0791179	0.00301906
cg14505704	CDH6	5	5'UTR	shore	NA	0.0481097	0.00251195	0.279038	0.000369193
cg02307586	FADD	11	TSS1500	shore	NA	-0.0481087	0.000572592	-0.116266	0.00402509
cg25022915	NME2	17	TSS1500	shore	NA	-0.0481017	0.000189474	-0.139722	0.000729433
cg22378252	GCNT2	6	TSS200	opensea	TRUE	-0.0480829	5.9797e-06	-0.14105	0.000832549
cg24703660	CABYR	18	5'UTR	island	NA	-0.0480803	2.25116e-05	-0.145306	0.000412077
cg13599131	BNIP3	10	TSS1500	island	NA	-0.0480774	0.00282542	-0.0764934	0.00304538
cg13587564	WDR5	9	5'UTR	shore	NA	-0.0480271	0.00104537	-0.0731928	0.000286924
cg15026767	S100A3	1	TSS200	opensea	NA	0.0480188	0.00150146	0.0914201	0.000120238
cg25946374	IL22RA1	1	TSS200	opensea	TRUE	-0.0480047	0.00055195	-0.106919	0.000662861
cg21293216	IL22RA1	1	TSS200	opensea	TRUE	-0.047991	0.000329528	-0.103822	0.00310771
cg17803993	FOXP1	3	5'UTR	opensea	NA	0.0479615	0.00199683	0.108041	0.00274213
cg08365687	NT5DC2	3	TSS200	shore	NA	-0.0479351	0.00381802	-0.0634122	0.00638552
cg18634506	BUD31	7	5'UTR	shore	NA	-0.0479267	1.84908e-05	-0.156985	0.000165887
cg27135125	IGF2BP3	7	TSS200	shore	NA	-0.0479145	0.000780108	-0.15679	0.0101041
cg19033780	MRPL48	11	TSS1500	shore	NA	-0.0479096	0.000457777	-0.0831659	0.0166229
cg14579651	STK38L	12	5'UTR	opensea	TRUE	-0.0478893	0.000338562	-0.0631944	0.000217859
cg05125838	UCN2	3	TSS1500	opensea	NA	0.0478679	4.0945e-05	0.12271	1.18607e-05
cg22436753	TRAF3IP3	1	1stExon	opensea	NA	0.047858	0.0027077	0.0954945	0.000305521
cg18259930	FIGNL2	12	1stExon	island	NA	-0.0478379	1.77832e-06	-0.191598	9.99219e-06
cg05783223	FGR	1	5'UTR	shore	NA	0.0477982	0.00756457	0.140157	0.00113041
cg06123346	ATP4A	19	1stExon	opensea	NA	-0.0477891	0.0003039	-0.101434	0.00141236
cg18879793	MEF2D	1	5'UTR	shore	TRUE	0.0477881	0.00115265	0.357365	1.75556e-05
cg20038493	RIPK3	14	5'UTR	shore	NA	0.0477858	0.0047755	0.305696	0.00208101
cg12368169	DPYSL5	2	5'UTR	shore	NA	-0.0477722	0.00653538	-0.0982491	0.00537315
cg02286533	BRCA1	17	TSS1500	island	NA	-0.0477127	0.00242221	-0.0915006	0.000529389
cg04926361	SFTA3	14	5'UTR	shore	NA	0.0476741	0.00522689	0.123437	0.00106061
cg04862679	MRPL16	11	TSS200	shore	NA	-0.0476583	0.00094797	-0.121811	0.000989969
cg12318400	AMPD3	11	TSS200	island	NA	0.0476348	0.000171854	0.81157	1.48253e-05
cg00788170	SNAP47	1	TSS1500	shore	NA	-0.0476339	6.65886e-06	-0.113913	2.65512e-07
cg17006282	RPL36	19	TSS1500	shore	NA	-0.0476061	0.0030445	-0.0776448	0.00622246
cg19299094	SLC34A2	4	5'UTR	shore	NA	0.0476055	0.00419224	0.157449	0.000327719
cg07375978	FIGNL2	12	1stExon	island	NA	-0.0475698	2.81314e-06	-0.152252	0.000103361
cg18138826	CDC5L	6	TSS1500	shore	NA	-0.047568	0.0042343	-0.0874555	0.0124025
cg05759090	MRAP2	6	TSS1500	shore	NA	-0.0475473	9.99749e-07	-0.140658	1.19149e-05
cg16587010	ACOX2	3	TSS1500	opensea	NA	0.0475416	0.00157388	0.120899	2.45143e-05
cg14030904	ZC3H12D	6	TSS1500	opensea	NA	0.0475253	0.0036426	0.0955765	0.00217811
cg22341471	ABCB9	12	5'UTR	shore	NA	-0.047507	1.43008e-05	-0.117586	2.85968e-05
cg03473042	WDR5	9	TSS1500	shore	NA	-0.0474834	0.000285997	-0.0955816	0.000347811
cg27583138	GMNN	6	TSS1500	shore	NA	-0.0474738	0.000288286	-0.126262	0.00166434
cg00290086	DMRT2	9	5'UTR	shore	NA	-0.0474463	0.00585026	-0.10357	0.0215485
cg18699242	USP18	22	TSS1500	shore	NA	-0.0474403	1.03228e-06	-0.119063	0.00026523
cg26385283	HMSD	18	5'UTR	opensea	TRUE	-0.0474308	6.05697e-05	-0.124426	0.000171689
cg16210447	CASS4	20	TSS1500	opensea	TRUE	0.0474289	0.00404361	0.106496	0.00555728
cg07714276	RREB1	6	5'UTR	opensea	TRUE	0.0474147	0.000754824	0.0824832	0.000567878
cg25565730	ESR1	6	5'UTR	opensea	TRUE	0.0473978	0.00591441	0.205695	0.00118465
cg03735496	GREB1L	18	5'UTR	island	TRUE	-0.0473611	0.00231269	-0.164507	0.0276799
cg16343272	CS	12	TSS1500	shore	NA	-0.0473534	0.000154691	-0.126337	0.000986439
cg01015899	PXN	12	5'UTR	opensea	NA	0.0473071	0.000217573	0.0979844	1.44732e-05
cg04340502	GSTA3	6	TSS1500	opensea	NA	0.0472936	0.00257697	0.0971719	0.00026421
cg17431401	IGF2BP3	7	TSS1500	shore	NA	-0.0472475	0.000656107	-0.384584	0.000458108
cg10523140	TBC1D8	2	TSS1500	shore	NA	0.0471832	0.00523877	0.153445	5.30589e-05
cg14882265	HOXA5	7	TSS1500	island	NA	0.0471806	0.000293016	0.0664991	0.000160458
cg20240715	KCNE1	21	5'UTR	shelf	TRUE	0.0471414	0.00305412	0.11418	3.58413e-06
cg26324132	THBD	20	TSS1500	island	NA	0.0471372	0.000356916	0.669312	2.42122e-06
cg23452458	OSBPL7	17	TSS1500	opensea	TRUE	0.0471248	0.00105134	0.286535	0.000100883
cg20692569	FZD9	7	1stExon	island	NA	-0.0470812	0.000559553	-0.122908	3.36769e-05
cg04029027	MEST	7	TSS1500	shore	NA	-0.0470233	0.000797972	-0.114126	0.0016509
cg02325250	CSF2	5	TSS200	opensea	TRUE	0.0470221	0.00709055	0.112032	0.000384297
cg07473175	AMIGO2	12	TSS1500	shore	NA	0.047009	0.00745329	0.452282	6.26177e-05
cg00410106	ZDBF2	2	5'UTR	shore	NA	-0.0470038	0.00599276	-0.241471	0.00348784
cg01879039	RAB3B	1	TSS1500	shore	NA	-0.0469787	0.000181247	-0.100948	4.89483e-05
cg27470486	ACLY	17	5'UTR	shore	NA	-0.0469623	0.000400928	-0.107136	0.00251356
cg19491035	MANSC1	12	5'UTR	shore	TRUE	-0.046959	0.000109563	-0.169966	0.000873998
cg15774153	FGF19	11	1stExon	island	TRUE	-0.0469446	0.000817897	-0.194276	0.00042509
cg13981356	IMPACT	18	TSS1500	island	NA	-0.0469298	0.000446188	-0.145929	0.00186858
cg17158414	KRTCAP3	2	1stExon	island	NA	-0.0469225	7.56718e-05	-0.0899851	0.000104251
cg24886563	P2RX1	17	TSS200	opensea	NA	0.0468808	0.000194131	0.0796171	0.000114679
cg03028337	CCDC85A	2	TSS1500	shore	NA	0.0468033	0.00450215	0.0959438	0.000743702
cg18963365	MFSD6L	17	TSS200	island	NA	-0.0467962	0.00119925	-0.118683	0.000266073
cg06698844	ACTR1B	2	TSS1500	shore	NA	-0.0467915	0.00624906	-0.0777355	0.0117612
cg24657523	MYEF2	15	TSS200	shore	NA	-0.0467768	0.0053411	-0.110689	0.00469193
cg09501516	RGS4	1	1stExon	opensea	TRUE	0.0466971	0.00703322	0.32017	0.0153022
cg09333631	KIF15	3	TSS1500	shore	NA	-0.0466907	0.00191792	-0.0999881	0.0208632
cg02301039	TXNDC9	2	5'UTR	shore	NA	-0.0466802	9.13777e-06	-0.141788	0.00034646
cg03969725	UBE2C	20	5'UTR	shore	NA	-0.0466365	2.68477e-05	-0.165739	0.000117275
cg03788567	RPL6	12	TSS1500	shore	NA	-0.0466176	0.00714813	-0.0630961	0.0110035
cg25170034	ZNF830	17	TSS1500	shore	NA	-0.0466043	0.00174855	-0.100861	0.0313693
cg09176275	C1orf87	1	TSS200	shore	NA	0.0465926	0.00594224	0.259644	0.00215977
cg23261171	AKAP11	13	5'UTR	shore	NA	0.0465729	0.00438311	0.106227	0.000754078
cg24766650	HOXB7	17	TSS1500	shore	NA	-0.0465276	0.0037764	-0.142112	0.00704572
cg21030598	PAK2	3	TSS1500	shore	NA	-0.0465046	0.00774436	-0.0685747	0.0178278
cg27294268	SFTA3	14	TSS1500	island	TRUE	0.0465016	0.0052196	0.112688	0.00129925
cg19515035	RTKN	2	TSS1500	shore	NA	-0.0464988	0.000358047	-0.157457	0.00222965
cg01456571	TNFRSF10D	8	1stExon	island	NA	0.046497	0.00476531	0.46125	0.000520692
cg13095372	SOCS5	2	TSS1500	shore	NA	-0.046492	0.00667642	-0.0688671	0.00336331
cg06452513	UNC119	17	TSS1500	shore	NA	-0.046483	7.93708e-05	-0.114248	0.000591527
cg15644003	ATL3	11	5'UTR	island	NA	0.0464723	0.0008277	0.511925	0.000108063
cg03077712	DVL2	17	TSS1500	shore	NA	-0.0464646	7.92616e-05	-0.0618692	0.000117305
cg16578568	C16orf54	16	TSS200	opensea	NA	0.0464605	0.00584235	0.17337	0.000216991
cg22328644	SELPLG	12	TSS1500	opensea	NA	0.0464585	0.00413967	0.101122	0.000847285
cg23575107	SHMT1	17	TSS1500	shore	NA	-0.0464504	0.00484906	-0.0604437	0.000425129
cg24710073	TBP	6	5'UTR	shore	NA	-0.0464297	0.00118043	-0.100418	0.00113624
cg01536400	NDUFA8	9	TSS1500	shore	NA	-0.0464086	0.00274753	-0.070391	0.00366004
cg01963623	USP18	22	TSS1500	shore	NA	-0.0463826	2.08845e-06	-0.137621	0.000241253
cg12905865	PLEKHG5	1	5'UTR	shore	NA	0.0463652	0.00479604	0.324379	0.00244963
cg07436701	MMRN2	10	TSS200	opensea	TRUE	0.0463471	0.00030203	0.0819813	2.39293e-05
cg05774699	HOXA5	7	TSS1500	island	NA	0.0463165	0.000341807	0.0640675	0.000207109
cg25763393	ZNF578	19	1stExon	island	NA	0.0463054	0.00444451	0.100937	0.00161136
cg11674933	CSF3R	1	5'UTR	opensea	TRUE	0.0462034	0.00286053	0.104579	7.06125e-05
cg03992976	FOXRED2	22	TSS1500	shore	TRUE	-0.0461415	0.000354938	-0.11482	0.00351943
cg14556909	BIN2	12	TSS200	opensea	NA	0.0460991	0.000678926	0.0833792	0.000173202
cg27326226	GJB2	13	TSS1500	island	NA	0.046093	0.00221724	0.323292	0.0012726
cg22371859	RAD18	3	TSS1500	shore	NA	-0.0460842	2.98568e-07	-0.142291	0.00014931
cg02837432	TBC1D15	12	TSS1500	shore	NA	-0.0460793	0.00144457	-0.054578	0.0441068
cg01015652	ESR2	14	1stExon	island	TRUE	0.0460645	0.00370109	0.240922	0.000207341
cg09904304	PLVAP	19	TSS200	shore	NA	0.0460332	0.00246365	0.212914	0.000283174
cg22338446	ARHGEF1	19	5'UTR	shore	NA	0.0460185	0.000602315	0.0889648	6.8343e-05
cg15962314	ARTN	1	5'UTR	shore	NA	-0.0460132	0.000105141	-0.125296	0.000160812
cg04731810	HLTF	3	TSS1500	shore	NA	-0.0459971	0.00543284	-0.0602396	0.00920448
cg06538684	LOH12CR2	12	TSS1500	shore	NA	-0.0459726	0.00316621	-0.112023	0.0156576
cg00258873	RPP21	6	TSS1500	shore	NA	-0.0459381	0.000541418	-0.0979736	0.000798797
cg07328351	S100B	21	TSS1500	opensea	NA	0.0458508	0.00258696	0.0994851	0.000214146
cg20335735	NUP43	6	TSS1500	shore	NA	-0.0458464	0.00193207	-0.0842715	0.00235203
cg07991100	DTHD1	4	TSS200	opensea	NA	0.0458285	0.0009617	0.0783043	5.34397e-05
cg07049592	HOXA5	7	TSS1500	island	NA	0.0457838	2.78564e-05	0.0620239	1.81187e-05
cg25461130	C6orf136	6	TSS1500	shore	NA	-0.0457793	0.000413238	-0.0550773	0.00189414
cg21644856	FN3K	17	TSS200	island	NA	-0.045776	3.36519e-05	-0.158936	0.00190282
cg07788204	BSPRY	9	TSS200	shore	NA	-0.0457685	2.71822e-05	-0.118398	0.00135924
cg15193782	ARMC3	10	5'UTR	opensea	TRUE	0.0457643	0.00157304	0.343161	0.000123243
cg07679948	DGKA	12	5'UTR	island	NA	0.0457366	0.000268093	0.0172018	0.0105633
cg09645475	FAM110A	20	TSS1500	shore	NA	0.0457191	0.00226121	0.183226	0.000312625
cg06088282	PSME3	17	TSS1500	shore	NA	-0.0456836	7.71061e-06	-0.119936	0.000249169
cg05377387	WFDC1	16	1stExon	island	TRUE	0.0455733	0.00555781	0.236435	0.000360022
cg08806408	SALL1	16	TSS1500	island	NA	-0.0455469	0.00118544	-0.368058	0.000224998
cg11854154	AMPD3	11	TSS200	island	NA	0.0455313	0.00049266	0.4307	0.000937219
cg03805684	FEN1	11	5'UTR	shore	NA	-0.0455116	0.000898283	-0.0999921	0.000986196
cg08170637	RAC3	17	TSS1500	island	NA	-0.0454923	1.47868e-05	-0.0734712	9.05309e-08
cg07815799	ARHGEF4	2	TSS200	island	NA	0.0454884	0.000272027	0.0394033	0.000291158
cg02771362	SH2D3C	9	TSS1500	opensea	TRUE	0.04548	0.00263912	0.0912671	8.62575e-05
cg23666930	C21orf91	21	TSS1500	shore	NA	-0.0454387	0.00511099	-0.0589325	0.0289986
cg08058560	CD101	1	TSS200	opensea	NA	0.0454221	0.0024697	0.0858369	0.00176575
cg16609957	SHROOM1	5	5'UTR	shore	NA	0.0454157	0.000244417	0.0753831	0.000954455
cg24457026	GRN	17	5'UTR	opensea	NA	0.0453943	4.64936e-06	0.131153	2.82939e-07
cg26467949	SMYD5	2	TSS1500	shore	NA	-0.0453583	4.09822e-06	-0.122065	0.000413633
cg16655295	RFPL3S	22	TSS200	opensea	NA	-0.0453143	0.00653069	-0.0522355	0.00385455
cg17816908	SFRP1	8	TSS200	island	NA	-0.045313	0.000398668	-0.161554	0.000172644
cg01631215	SUCLG2	3	TSS1500	shore	NA	0.0453083	0.00276139	0.100405	0.000985462
cg10037005	CD37	19	TSS200	shelf	NA	0.0453072	0.00222831	0.0863151	0.000566941
cg09095562	GTF3C5	9	TSS1500	shore	NA	-0.0452994	0.00458921	-0.0692144	0.0102378
cg25755428	MRI1	19	TSS1500	island	NA	-0.0452925	0.001425	-0.251154	0.0167998
cg17931972	NEK2	1	TSS1500	shore	NA	-0.045284	0.00721524	-0.068259	0.00121296
cg21295838	PADI4	1	1stExon	opensea	NA	0.0452674	0.000489589	0.100051	0.000103233
cg27112565	NRXN1	2	1stExon	opensea	NA	-0.0452499	0.000889687	-0.16978	0.0118464
cg11397548	DNALI1	1	5'UTR	island	NA	0.0452333	0.00540112	0.20809	0.00153453
cg20970369	DENND2D	1	TSS1500	shelf	NA	0.0451897	0.00435451	0.10548	0.00204778
cg22505962	CLEC3B	3	TSS200	opensea	TRUE	0.0451739	0.00620892	0.17235	0.000498647
cg20975835	CCDC88B	11	TSS1500	shelf	NA	0.0451688	0.00087871	0.0899575	0.000399573
cg10223233	ZNF365	10	5'UTR	opensea	TRUE	0.0451547	0.00750952	0.16851	0.000320336
cg22968401	PIPOX	17	5'UTR	opensea	NA	-0.0451365	0.000535182	-0.115821	0.000835016
cg13320138	PLEKHG6	12	TSS1500	shore	NA	-0.0450659	0.000345307	-0.106386	0.00645814
cg26819611	KIFC3	16	5'UTR	shelf	NA	0.0450613	0.00297758	0.110281	0.00172182
cg04179148	SERPINA1	14	TSS1500	opensea	NA	0.0450371	0.00183709	0.0826041	8.31852e-06
cg07529392	FIGNL2	12	1stExon	island	NA	-0.0449976	0.00363476	-0.0830913	0.00167861
cg01713950	RCC2	1	TSS1500	shore	NA	-0.044992	0.00173159	-0.100414	0.00106416
cg07119472	BIN2	12	TSS200	opensea	NA	0.0449817	0.00168255	0.0787424	0.00142359
cg21691116	NDUFS2	1	5'UTR	island	TRUE	-0.044962	0.000305839	-0.159768	0.00215192
cg12506971	AADAT	4	5'UTR	island	NA	-0.0449591	2.88307e-05	-0.213015	0.000419051
cg16736826	EDN2	1	TSS1500	opensea	TRUE	0.0449155	0.00226865	0.158693	0.000660543
cg17760318	PCDHGA2	5	1stExon	island	NA	0.0449026	0.000193579	0.0735553	0.000220342
cg07533239	PLEKHG6	12	1stExon	shelf	TRUE	-0.0448728	1.41551e-05	-0.149396	0.00124966
cg22076160	GNG4	1	5'UTR	island	NA	-0.0448436	0.000164994	-0.147666	0.00262546
cg24673765	HSPB6	19	1stExon	island	NA	0.0447978	0.00162998	0.0918981	0.000533937
cg15067907	FUT6	19	1stExon	opensea	NA	0.0447841	0.00142911	0.144123	0.000401962
cg12229979	MYO9B	19	5'UTR	shelf	NA	0.0447828	0.00149594	0.0850181	3.77861e-05
cg21179305	ZCCHC7	9	TSS1500	shore	NA	-0.0447744	0.00476839	-0.0582374	0.00517198
cg00664222	FER1L6	8	5'UTR	opensea	TRUE	0.0447731	0.00276288	0.450738	0.000105858
cg01320920	MKRN2	3	TSS1500	shore	NA	-0.0447696	0.00696016	-0.0538447	0.00699423
cg11538410	DENND3	8	5'UTR	shelf	NA	0.0446781	0.00354373	0.0737268	4.41817e-05
cg27258025	ZNF528	19	TSS200	island	NA	0.0446772	0.00627138	0.227257	0.00547992
cg26524353	HPCA	1	5'UTR	shore	NA	-0.0446354	0.00402711	-0.0867976	0.00726319
cg09152089	IL22RA1	1	1stExon	opensea	TRUE	-0.044626	0.00134871	-0.0950997	0.00168699
cg22798977	PDPN	1	TSS1500	island	NA	0.0446166	0.00252157	0.112715	0.000913482
cg04640216	ATL3	11	5'UTR	island	NA	0.0446137	0.000379741	0.490839	0.000426795
cg06444575	VWA1	1	TSS1500	shore	TRUE	0.0445892	0.00735518	0.244674	0.00127626
cg00870279	PFDN6	6	TSS1500	shore	NA	-0.0445885	3.77136e-08	-0.152908	2.68178e-05
cg08123045	MEF2D	1	5'UTR	shelf	NA	0.0445632	0.00177171	0.0845241	0.000387661
cg26781466	GCNT2	6	1stExon	opensea	TRUE	-0.0445601	2.04856e-05	-0.119591	0.00439544
cg21251970	EXD3	9	5'UTR	island	NA	0.0445129	0.00263309	0.0390235	0.00960723
cg02370770	GLI3	7	5'UTR	shore	TRUE	0.0444782	0.00076133	0.0794119	0.000503387
cg04835284	SEC31B	10	TSS200	shore	TRUE	0.0444583	0.00383075	0.0917455	0.00110074
cg16260696	TBC1D10C	11	TSS1500	shelf	NA	0.0444278	0.00339864	0.0923985	0.000747303
cg19805953	EMP3	19	TSS1500	shelf	NA	0.0444171	0.000553848	0.257158	8.68431e-08
cg06385449	FERMT3	11	TSS200	shore	NA	0.0444118	0.00164545	0.083044	0.00268002
cg06265175	COL14A1	8	TSS1500	island	NA	0.0443901	0.0019048	0.397431	0.000224667
cg21629895	DNMT3A	2	TSS1500	shore	NA	-0.0443804	0.00218112	-0.0682271	0.000764579
cg21898424	VMO1	17	1stExon	shore	NA	0.0443042	0.00549063	0.246995	0.00384998
cg03957108	OTX1	2	TSS1500	island	TRUE	-0.0442925	3.72142e-08	-0.265075	1.64177e-07
cg14929208	SSR3	3	TSS1500	shore	NA	-0.0442363	5.46252e-05	-0.157531	0.000693846
cg14005217	PKMYT1	16	5'UTR	island	NA	-0.0441768	4.61124e-05	-0.118244	3.57819e-05
cg24749672	BIN2	12	TSS200	opensea	NA	0.0440497	0.000419121	0.0889477	0.000219572
cg26918754	PADI4	1	TSS200	opensea	NA	0.0440489	0.000778299	0.102164	7.62294e-05
cg03994820	CHL1	3	5'UTR	island	NA	0.0440376	0.000210773	0.0390563	0.00249928
cg07922062	CEBPG	19	5'UTR	shelf	TRUE	-0.0440341	0.00392848	-0.066015	0.00722743
cg18302786	PLVAP	19	TSS200	shore	NA	0.0440199	0.00496139	0.230822	0.000134324
cg15046675	CD37	19	1stExon	shelf	NA	0.0440086	0.00445243	0.0809182	0.0052141
cg25715816	FAM136A	2	TSS1500	shore	NA	-0.0439975	0.00146187	-0.0682005	0.00325912
cg19622474	GDNF	5	TSS1500	shore	TRUE	0.0439912	0.000173196	0.0719534	0.000222158
cg05374956	FUT6	19	1stExon	opensea	NA	0.0439505	0.00684719	0.09396	3.7588e-05
cg07682037	FERMT3	11	1stExon	shore	NA	0.0439502	0.00159535	0.0797933	0.00192801
cg24105729	RNF13	3	5'UTR	shelf	NA	-0.0439386	0.00104327	-0.055052	0.00592228
cg12151328	GTPBP8	3	TSS1500	shore	NA	-0.0439207	0.0019074	-0.106354	0.00572811
cg23995169	SRBD1	2	5'UTR	shelf	NA	-0.0439096	0.000990501	-0.0612951	0.000729988
cg00310215	SALL1	16	TSS1500	island	NA	-0.0439092	0.000926032	-0.109908	0.00355363
cg11524235	HPCA	1	TSS1500	shore	NA	-0.0438759	1.71469e-05	-0.171572	4.38318e-05
cg04374006	RHPN2	19	TSS1500	island	NA	-0.0438403	0.00357346	-0.0912019	0.00145108
cg03711457	USP28	11	TSS1500	shore	NA	-0.0437978	1.71056e-05	-0.132119	5.69776e-05
cg10574897	SSX2IP	1	TSS1500	shore	NA	-0.0437888	0.00529654	-0.0537295	0.00350283
cg06654628	SYNPO	5	TSS1500	opensea	TRUE	0.0437374	0.00412974	0.113172	5.08382e-05
cg20289911	FAM110A	20	TSS1500	shore	NA	0.0437239	0.00223424	0.107155	0.000321971
cg02654940	HMGA1	6	5'UTR	shore	NA	-0.0437028	0.00146304	-0.0928014	0.00156399
cg00328720	EXTL3	8	5'UTR	shelf	NA	0.0436927	0.00686693	0.0783486	0.000989881
cg01833057	AFAP1	4	5'UTR	opensea	TRUE	0.0436367	0.00556329	0.0765865	0.000106447
cg21491201	GGCT	7	TSS1500	shore	NA	-0.0435605	0.000131265	-0.106788	0.000415229
cg12461141	TRIM22	11	TSS1500	opensea	NA	0.04356	0.00497722	0.0984179	0.00118755
cg02353184	SFMBT2	10	TSS1500	island	NA	0.0434851	0.00616815	0.264059	0.0289387
cg12005186	FERMT3	11	TSS200	shore	NA	0.0434376	0.00170222	0.0858797	0.0024853
cg01378158	PLEKHG4	16	TSS1500	shore	TRUE	-0.0433962	0.00269871	-0.0715325	0.0110119
cg27378180	CSPG4	15	TSS1500	opensea	TRUE	0.0433939	0.00262667	0.271726	0.000181676
cg13655635	NR4A3	9	5'UTR	shore	NA	0.043392	0.00302219	0.0927225	8.59671e-05
cg19577206	EHMT2	6	TSS1500	shore	NA	-0.0433765	0.000315609	-0.0907516	0.000675914
cg03534847	GPRC5A	12	5'UTR	opensea	TRUE	0.0433693	0.00195717	0.0715332	6.36673e-06
cg16674484	NDST1	5	TSS200	opensea	TRUE	0.0433509	0.00229594	0.0889508	0.000422452
cg22111043	MYO1G	7	TSS1500	opensea	NA	0.0433249	0.00529074	0.0927379	0.00339575
cg11520395	JMJD4	1	TSS1500	shore	NA	-0.0432432	0.00173197	-0.0824339	0.00130146
cg24528164	RPP21	6	TSS1500	shore	NA	-0.0431786	2.69598e-07	-0.117678	0.000122534
cg09378425	REPIN1	7	5'UTR	shore	TRUE	-0.0431379	0.00580848	-0.0519593	0.011395
cg05213609	SALL1	16	TSS1500	island	NA	-0.0430781	0.000177487	-0.17458	0.00132877
cg07123170	PSMD6	3	TSS1500	shore	NA	-0.043072	0.000450366	-0.0746183	0.000764302
cg00765128	NKAPL	6	TSS200	shore	NA	0.0430613	0.00376004	0.0969036	0.00027772
cg14597637	MAPKAP1	9	5'UTR	opensea	TRUE	-0.0430257	0.00112262	-0.0572294	0.00376309
cg11587640	FGR	1	5'UTR	shore	NA	0.0430249	0.00221506	0.0771706	0.000450191
cg27459529	WDFY4	10	TSS1500	opensea	NA	0.0429673	0.00207087	0.0774296	0.000685863
cg05973262	NOTCH4	6	TSS200	opensea	TRUE	0.0429352	0.00703802	0.0840504	0.000113251
cg22930187	ARTN	1	TSS200	shore	TRUE	-0.0429002	0.000403438	-0.111715	0.000655837
cg02106682	HOXA5	7	TSS1500	island	NA	0.0428978	0.000211915	0.0617322	0.000263907
cg16330965	SNAPC5	15	TSS1500	shore	NA	-0.0428967	0.00213882	-0.0796881	0.00647449
cg03407567	MYL6B	12	TSS1500	shore	NA	-0.0428898	1.58541e-09	-0.176448	3.06609e-06
cg16119522	PPP1R16B	20	TSS1500	shore	NA	0.0428744	0.00331105	0.0765251	0.000474562
cg06624156	USP4	3	TSS1500	shore	TRUE	0.0428234	0.00283287	0.279994	0.000269101
cg05563110	ADRA2A	10	1stExon	island	NA	0.0428147	0.00116067	0.111376	0.0002103
cg16585333	TLR5	1	5'UTR	opensea	NA	0.0427764	0.00609014	0.135757	0.00158036
cg17393267	FGF12	3	TSS1500	island	NA	-0.04269	0.00594685	-0.201824	0.0118815
cg07175301	IGSF9	1	TSS1500	shore	TRUE	-0.0426403	2.88876e-05	-0.137725	0.000616911
cg13273136	PSD4	2	1stExon	opensea	NA	0.0425971	0.00152238	0.0909417	0.000897321
cg17939585	PLXNB2	22	TSS1500	shore	NA	0.0425793	0.00684681	0.0744834	0.000443051
cg05209483	CD68	17	1stExon	shelf	NA	0.0425486	0.00245133	0.274059	0.00156125
cg03684062	S1PR4	19	1stExon	island	NA	0.0424519	0.000778491	0.0670983	0.00162075
cg25416125	DGKA	12	5'UTR	island	NA	0.0424231	6.64792e-06	0.052515	0.000230007
cg15128801	GNG12	1	5'UTR	opensea	TRUE	0.0423763	0.0047319	0.294877	0.000458235
cg08677655	SCARF1	17	TSS200	shore	NA	0.0423709	0.00201234	0.0823981	2.63054e-05
cg20789620	FSD1	19	TSS1500	shore	NA	-0.0422831	0.00440621	-0.0832726	0.00329576
cg13986417	MVK	12	5'UTR	shore	NA	-0.0422707	0.00603544	-0.0481599	0.0131225
cg22908581	CD4	12	5'UTR	opensea	NA	0.0422619	0.00762099	0.124738	0.000637582
cg11174847	NNAT	20	5'UTR	island	NA	0.0422557	4.0216e-06	0.0347837	6.53412e-06
cg22531801	GNG4	1	5'UTR	shore	TRUE	-0.0422542	0.00550441	-0.0787482	0.0364451
cg00987080	ZBTB8B	1	5'UTR	island	TRUE	-0.0422291	0.000535761	-0.239493	6.63187e-05
cg24497836	MYEF2	15	TSS200	shore	NA	-0.0421577	0.000491408	-0.197744	0.00072544
cg19689427	PCDHGA2	5	1stExon	shore	NA	0.042092	0.000539984	0.0703003	0.000233866
cg01380194	ARAP1	11	5'UTR	opensea	TRUE	0.0420578	0.00143569	0.0720585	0.000165441
cg02551396	JPH2	20	1stExon	opensea	TRUE	0.0420364	0.00350713	0.419946	0.000153709
cg23973885	MXRA8	1	TSS1500	shelf	NA	0.0419636	0.000425928	0.0884541	7.9417e-06
cg05385163	BARX1	9	1stExon	island	NA	-0.041942	0.00794675	-0.194688	0.00253092
cg14611683	EIF2B3	1	TSS1500	shore	NA	-0.0419377	0.00133507	-0.103178	0.00245034
cg24739098	RASGRF1	15	1stExon	opensea	NA	0.0419274	0.00413876	0.162247	0.000495661
cg03173570	SOD1	21	TSS1500	shore	NA	-0.0419091	0.00274322	-0.0862436	0.010242
cg04611437	SEC31B	10	TSS200	island	TRUE	0.0418604	0.00484817	0.0633362	0.00814796
cg23995914	ZNF518B	4	TSS200	island	NA	-0.0418309	0.000984978	-0.0718807	0.0230442
cg12641024	ACLY	17	5'UTR	shelf	NA	-0.0418153	0.00745926	-0.0568927	0.0151566
cg08897150	CCDC81	11	TSS1500	shore	TRUE	0.0418101	0.00490392	0.0801001	0.00278374
cg19269039	DENND2D	1	1stExon	shelf	NA	0.041732	0.000843055	0.0692325	0.00358394
cg07884764	CCDC88B	11	TSS200	shelf	NA	0.0416215	0.000932783	0.0732317	0.000534269
cg10521536	TMEM52	1	TSS1500	shore	NA	-0.0416141	0.000297615	-0.0607352	6.69051e-06
cg03353394	NDUFC2	11	TSS200	shore	NA	-0.0415707	0.000617801	-0.0765503	0.00952078
cg03166236	RNF144A	2	5'UTR	shelf	NA	-0.0414971	0.00314049	-0.0590797	0.000659453
cg16477091	PPM1E	17	TSS1500	island	NA	-0.0413953	0.00117631	-0.200813	0.000673256
cg07364906	SNRPB2	20	TSS1500	shore	NA	-0.0413914	0.000272176	-0.123145	0.000545325
cg00016913	PIPOX	17	TSS200	opensea	NA	-0.0413406	0.000716535	-0.117768	0.00499699
cg27377213	PPP1R16B	20	TSS1500	shore	NA	0.0413211	0.00329216	0.0711123	0.00189122
cg13022977	PLEKHG6	12	1stExon	shore	NA	-0.0412052	5.83221e-06	-0.167644	1.03992e-05
cg10523671	SLC15A2	3	TSS1500	opensea	NA	0.0411724	0.00291299	0.0650369	2.86923e-05
cg19951006	IL23A	12	TSS200	opensea	TRUE	-0.0411521	0.00455959	-0.0904734	0.0432746
cg15081351	MYO3A	10	TSS200	island	NA	-0.0411471	0.00260756	-0.179894	0.000746836
cg07153665	CMTM2	16	TSS200	island	NA	0.0411207	0.0011379	0.0878352	0.000828745
cg09396895	OSBPL3	7	TSS1500	island	NA	0.0411094	0.00268072	0.30424	0.000425264
cg02055132	EPHA6	3	TSS200	island	NA	-0.0410779	0.00010877	-0.303857	6.41645e-05
cg06002197	CENPN	16	TSS1500	shore	NA	-0.0410302	0.00101218	-0.135076	0.00189877
cg22830273	LRP1B	2	TSS200	shore	NA	-0.0409809	2.89522e-06	-0.199451	2.42061e-05
cg06208727	DUSP14	17	5'UTR	shelf	NA	-0.0409789	0.000565086	-0.0539526	3.91858e-05
cg01401534	C6orf201	6	TSS200	island	TRUE	0.0409636	3.84532e-09	0.0502659	1.77747e-07
cg25739715	OSM	22	TSS1500	opensea	NA	0.0408525	0.000703131	0.0693351	0.0020311
cg26389330	SPARC	5	5'UTR	opensea	TRUE	0.0408248	0.000655528	0.0740429	0.000104196
cg24933645	SLC30A10	1	1stExon	island	NA	-0.040815	0.00128238	-0.255415	1.7003e-05
cg10676060	DDX31	9	TSS1500	shore	NA	-0.0408041	0.00014366	-0.110041	0.0051591
cg04742550	ITGAX	16	TSS200	opensea	NA	0.0407979	0.00270499	0.403112	1.41514e-05
cg15372959	TACC2	10	TSS1500	shore	TRUE	0.040782	0.00752202	0.0767149	0.00738892
cg22032626	NCKAP5L	12	5'UTR	opensea	TRUE	0.0407461	0.00195728	0.0792012	0.000347882
cg01647936	FERMT3	11	5'UTR	shore	TRUE	0.040735	0.00149637	0.0943406	0.00168286
cg03295928	RTKN	2	TSS1500	island	NA	-0.0407307	0.000282472	-0.0864407	0.00425585
cg23417306	CWC22	2	5'UTR	shelf	NA	-0.040697	0.00306293	-0.0604772	0.00370771
cg22885332	CXXC5	5	5'UTR	shelf	TRUE	0.0406553	0.00542213	0.0845149	6.18642e-05
cg00582941	AHCY	20	5'UTR	shore	TRUE	-0.0406343	0.00165681	-0.058309	0.00191159
cg19675664	ESR2	14	1stExon	shore	TRUE	0.0405928	0.00363473	0.511771	0.00489335
cg16209444	ACOX2	3	5'UTR	opensea	TRUE	0.0405409	5.46364e-05	0.0691596	1.21326e-05
cg01148088	RNF144A	2	TSS1500	shore	NA	-0.0405271	0.00557683	-0.0757919	0.0115455
cg11518240	FKBP4	12	TSS1500	shore	NA	-0.0404766	0.00149626	-0.0451104	0.000633668
cg07107130	B3GNT6	11	TSS200	opensea	NA	0.0404635	0.00718924	0.112117	0.00137961
cg02274788	GNG12	1	5'UTR	opensea	TRUE	0.0404119	0.00324327	0.25541	7.776e-05
cg07351267	LRP3	19	TSS1500	shore	NA	-0.0403706	0.00392512	-0.081215	0.00087739
cg17017284	USP21	1	TSS1500	shore	NA	-0.040298	0.00770658	-0.068773	0.0277827
cg27642470	DCBLD1	6	TSS1500	shore	NA	0.0402065	0.00261326	0.072734	0.00162132
cg04959480	SFRP2	4	TSS1500	shore	NA	0.040181	0.00117623	0.0744812	0.000146991
cg21026022	CABYR	18	5'UTR	shore	NA	-0.0400489	4.15712e-05	-0.137627	0.00269951
cg10999429	ACVRL1	12	TSS1500	island	NA	0.0399931	0.000161648	0.39586	7.07655e-06
cg11807006	ACAP1	17	TSS200	opensea	TRUE	0.0399755	0.00675494	0.180712	0.000303852
cg23106844	PSMB4	1	TSS1500	shore	NA	-0.0399543	0.0060444	-0.0679239	0.0156589
cg03933131	LTF	3	TSS200	shore	TRUE	0.0399424	0.00320541	0.242648	0.00241204
cg08838364	FANCA	16	TSS1500	shore	NA	-0.0399136	0.00443201	-0.0368201	0.00099815
cg00673006	CNNM3	2	1stExon	island	NA	-0.0398704	2.64276e-05	-0.145453	3.96765e-05
cg04844495	TOR3A	1	TSS1500	shore	NA	-0.039824	0.00504629	-0.0576383	0.00592471
cg09301294	EPHA6	3	1stExon	island	NA	-0.0398062	0.00669296	-0.247632	0.000563311
cg10424681	C6orf201	6	TSS200	island	TRUE	0.0398037	4.14631e-07	0.0511641	9.75819e-06
cg10625705	SOX12	20	1stExon	island	NA	-0.0397141	2.25872e-09	-0.234401	2.88874e-08
cg05191076	EPHA5	4	TSS1500	island	NA	-0.0396625	0.000102405	-0.224254	0.000489935
cg06759845	MEF2D	1	5'UTR	opensea	TRUE	0.0396621	0.00294624	0.220181	0.000129869
cg22943329	TMEM179	14	TSS1500	shore	NA	-0.039645	0.00378237	-0.131487	0.00407068
cg02003202	BSPRY	9	TSS1500	shore	NA	-0.039645	0.00592652	-0.0723027	0.00661006
cg19730600	FER	5	5'UTR	shelf	NA	0.0395908	0.00808071	0.0947946	0.00146455
cg19628333	RBMS2	12	TSS1500	opensea	NA	0.0395723	0.00193502	0.073104	1.07412e-08
cg09419900	PSTK	10	TSS200	shore	NA	-0.0395394	0.00293265	-0.0758581	0.0361098
cg13694927	HOXA5	7	TSS1500	island	NA	0.0395156	0.000894346	0.0789476	2.59891e-05
cg23072086	ECE1	1	TSS1500	opensea	NA	0.0394755	0.00449752	0.0845124	0.00251843
cg02204845	MRAP2	6	TSS1500	shore	NA	-0.0394628	0.00474146	-0.0551585	0.00226762
cg12320322	ATL3	11	TSS200	island	NA	0.0394285	0.00195819	0.294021	0.000104672
cg03554552	CD3EAP	19	TSS1500	island	NA	-0.0393676	0.000170454	-0.112623	0.00761786
cg08402850	HAL	12	TSS1500	shore	NA	0.0393306	0.00287377	0.0876541	0.000217306
cg13899108	PDE4C	19	5'UTR	shore	NA	0.039325	0.00196831	0.06443	0.000612046
cg02355420	EPHA5	4	TSS1500	island	NA	-0.0393197	0.000270253	-0.277941	2.43379e-05
cg10258385	KCNJ11	11	TSS200	shore	NA	-0.0392675	3.08919e-07	-0.163101	6.47033e-06
cg23679992	PLEKHG6	12	TSS1500	shore	TRUE	-0.0392647	0.00530194	-0.0807464	0.00446117
cg13512830	RNF13	3	TSS200	island	NA	-0.0392257	7.28812e-05	-0.214488	0.000216451
cg26246740	WDFY4	10	TSS1500	opensea	NA	0.0392125	0.000963897	0.0697146	0.000537644
cg10541755	EIF5A2	3	5'UTR	island	NA	-0.0391745	0.00216212	-0.266093	0.00811567
cg09064070	RNF144A	2	TSS1500	shore	NA	-0.0391539	0.00338055	-0.0764953	0.00500069
cg24338748	DHRS11	17	TSS1500	shore	NA	-0.0391405	2.73499e-05	-0.119891	0.00212004
cg09826895	DENND2D	1	TSS1500	shelf	NA	0.0391217	0.00160788	0.0799722	0.000418173
cg14833385	HLA-DMA	6	TSS1500	opensea	TRUE	0.0390917	0.00520269	0.342222	0.000559449
cg09220639	DIABLO	12	TSS1500	shore	NA	-0.0390549	0.000758959	-0.051757	0.00138451
cg14873515	NDST1	5	TSS1500	opensea	TRUE	0.0390398	0.000237901	0.0742363	0.00010824
cg07354506	CXXC5	5	5'UTR	island	TRUE	0.0390213	0.0045591	0.381799	0.00487137
cg01700003	C1QL4	12	1stExon	island	NA	-0.0389975	4.40689e-06	-0.237027	8.14441e-06
cg17522897	WSCD2	12	5'UTR	shelf	NA	-0.0389971	0.00468932	-0.0751959	0.000466153
cg21414636	NRBP2	8	TSS1500	shore	NA	0.0389848	0.00479637	0.0742548	0.00161863
cg03357077	SNAPC5	15	TSS1500	shore	NA	-0.0389378	0.000502696	-0.0770949	0.00320904
cg27318281	INO80C	18	TSS1500	shore	NA	-0.0389334	0.00300333	-0.0480229	0.0035489
cg15164103	MEST	7	5'UTR	shore	NA	-0.0389061	0.000420477	-0.110233	0.00268934
cg13392029	ARTN	1	TSS1500	shore	NA	-0.0387977	0.00436642	-0.0888572	0.0109181
cg15819171	EFCAB6	22	TSS1500	shore	NA	0.038797	0.00140635	0.464095	0.00191819
cg27492942	CISD3	17	TSS1500	shore	NA	-0.0387759	0.000693464	-0.101477	0.00177633
cg10426581	SRRT	7	TSS1500	island	NA	-0.0387234	0.000863402	-0.136952	0.00125541
cg06380123	BIN2	12	TSS200	opensea	NA	0.0387183	0.00781668	0.0714527	0.00137465
cg18635670	HMGN4	6	5'UTR	shore	NA	-0.0387106	1.21221e-06	-0.147792	0.00069935
cg18179002	IGF2BP1	17	TSS1500	island	NA	-0.0386999	2.07074e-06	-0.31275	1.55541e-06
cg21517947	SFRP1	8	TSS200	island	NA	-0.0386554	0.00781878	-0.270931	0.000212436
cg00607627	LAT	16	TSS200	opensea	NA	0.0386136	0.00226343	0.0653734	0.00409283
cg06219806	AHNAK	11	5'UTR	opensea	NA	0.0385844	0.000271344	0.0676089	0.000410116
cg09571420	CNTNAP2	7	TSS1500	shore	NA	-0.0385759	0.000127442	-0.545288	2.67568e-06
cg02981041	CDK20	9	TSS1500	shore	NA	-0.0385736	0.00204912	-0.042558	0.00184615
cg13492223	FUT6	19	TSS200	shelf	NA	0.0385735	0.00214806	0.0621801	0.00026522
cg11600161	TBC1D10C	11	5'UTR	shelf	NA	0.0385455	0.000918183	0.0723716	0.00112675
cg26023912	HOXA5	7	TSS1500	island	NA	0.0384185	0.00202067	0.0520222	0.00209613
cg14321269	XAF1	17	TSS1500	opensea	NA	0.0384057	0.000500941	0.0640024	5.99745e-06
cg04706867	CNTNAP2	7	TSS1500	island	NA	-0.0383971	0.000358225	-0.228937	0.00037519
cg05516285	UQCRFS1	19	TSS1500	shore	NA	-0.0383916	0.00415494	-0.116738	0.0187503
cg25736982	ACAT2	6	TSS1500	island	NA	-0.038348	0.00174902	-0.177492	0.00712812
cg19071544	NOD1	7	5'UTR	opensea	TRUE	0.0383228	0.000665436	0.0680211	0.000340619
cg25502086	AIFM2	10	5'UTR	island	NA	-0.0383058	1.28637e-05	-0.144771	2.49129e-05
cg10510478	CLDN18	3	TSS200	shore	NA	0.0382875	0.00422271	0.0475268	0.000492863
cg06414073	GAS2L3	12	TSS1500	shore	NA	-0.038239	1.73285e-05	-0.137377	9.27173e-05
cg25274157	NDUFA13	19	TSS1500	island	NA	-0.0381903	0.00478935	-0.0988416	0.00147536
cg09179079	GRM1	6	TSS200	shore	NA	-0.0381824	0.00018273	-0.189658	7.16122e-05
cg00169122	ANKRD11	16	5'UTR	shore	TRUE	0.0381786	0.00726843	0.0712492	0.00122345
cg00969405	HOXA5	7	TSS1500	island	NA	0.0381605	0.0039696	0.049947	0.00110174
cg16579158	PCDHGA2	5	1stExon	island	NA	0.0381534	0.00275835	0.0555238	0.00226799
cg22792674	VPS72	1	TSS1500	opensea	NA	-0.0381248	0.00786896	-0.0493415	0.00249337
cg01370384	FAM131A	3	TSS200	shore	NA	-0.038082	9.50806e-09	-0.245228	1.36625e-07
cg11088051	SLC25A3	12	TSS1500	shore	NA	-0.0380705	0.000164286	-0.119371	0.00226071
cg12485428	SCARF1	17	TSS200	shore	NA	0.0380681	0.000406157	0.0650073	5.23554e-05
cg26470314	SYNGR3	16	TSS1500	shore	NA	-0.0380502	0.00215869	-0.0601508	0.0116655
cg26351966	SCD	10	TSS1500	shore	NA	-0.0380013	2.37169e-05	-0.115776	0.00054086
cg17500055	GNG4	1	5'UTR	island	NA	-0.0379889	0.000629598	-0.112767	0.00285183
cg06975311	SIPA1	11	TSS200	shore	NA	0.0379525	0.000589744	0.0865153	0.000156675
cg12295918	LTF	3	TSS200	shore	TRUE	0.0379347	0.00473921	0.24094	0.00235724
cg07438660	SMARCE1	17	TSS1500	shore	NA	-0.037898	0.00293786	-0.105011	0.0116278
cg04363703	SLC8A2	19	TSS1500	opensea	NA	-0.0378948	0.000641583	-0.119308	0.00178528
cg08220966	MMRN2	10	5'UTR	opensea	TRUE	0.0378158	0.00335321	0.0710623	0.000344588
cg27179111	NLRC3	16	TSS200	opensea	NA	0.0378024	0.00138266	0.132132	7.9976e-06
cg23859630	GPSM3	6	5'UTR	shelf	NA	0.0377646	0.00746322	0.222193	0.000669397
cg21181453	DPM2	9	TSS200	shore	NA	-0.0377554	0.00138333	-0.207859	0.000330612
cg02105326	HES6	2	TSS1500	island	NA	-0.0377015	4.20745e-06	-0.168287	7.71844e-05
cg21902817	LARP4	12	TSS1500	shore	NA	-0.0376352	1.41523e-07	-0.192666	2.55629e-06
cg24881834	ME1	6	TSS1500	island	NA	-0.0376012	2.28712e-05	-0.153408	0.000476702
cg23539753	SP100	2	TSS200	opensea	NA	0.0375498	0.00633211	0.34139	0.00029979
cg05238741	FIGNL2	12	1stExon	island	NA	-0.0374732	1.7561e-05	-0.14421	0.000125256
cg11642382	CNTNAP2	7	TSS1500	island	NA	-0.037381	2.29582e-05	-0.407389	9.95974e-06
cg12384572	USP4	3	TSS1500	shore	TRUE	0.0373553	0.00522068	0.369022	0.000752047
cg05840031	PAX6	11	5'UTR	island	TRUE	-0.0373261	0.000992382	-0.272406	2.51145e-05
cg24712277	HOXB7	17	TSS1500	island	TRUE	-0.0372607	0.00435407	-0.409236	0.000233192
cg04161365	DHRS13	17	TSS1500	shore	NA	-0.037239	2.75438e-05	-0.104101	0.000460899
cg02210123	RHOJ	14	TSS1500	opensea	NA	0.0372344	0.000816054	0.387691	3.14713e-06
cg25538415	DCAKD	17	TSS1500	shore	NA	-0.0372104	0.00478023	-0.181632	0.00223183
cg06039074	ANKRD11	16	5'UTR	shelf	NA	0.0371821	0.001383	0.072151	0.0033006
cg10806510	COQ10A	12	TSS1500	shore	NA	-0.037179	0.00546372	-0.0406784	0.00126419
cg02798801	BUD31	7	TSS1500	shore	NA	-0.0371574	0.00224748	-0.125561	0.00459463
cg15164194	WDFY4	10	TSS1500	opensea	NA	0.0371207	0.00121818	0.0635722	0.000806581
cg15441731	ACOT2	14	1stExon	island	NA	0.037114	0.00583429	0.374558	0.00913371
cg26942124	ZNF608	5	1stExon	opensea	NA	0.0371035	0.00343112	0.153188	0.000417188
cg14174204	OTX1	2	TSS1500	island	TRUE	-0.0370506	2.2109e-08	-0.180986	2.35833e-06
cg24203800	MFSD6L	17	TSS1500	shore	NA	-0.0370264	1.56658e-05	-0.0951148	0.000152535
cg18432414	MFSD6L	17	5'UTR	island	TRUE	-0.0370235	0.000260422	-0.0796547	0.00013182
cg16044480	ARAP1	11	5'UTR	opensea	TRUE	0.037005	0.000393699	0.0587295	0.0022209
cg14749417	PLEKHG6	12	TSS1500	shore	NA	-0.0369475	5.47836e-06	-0.0930918	1.48198e-05
cg22597040	FN3K	17	TSS1500	island	NA	-0.0369222	5.82883e-06	-0.138711	0.000441709
cg20317872	DENND2D	1	1stExon	shelf	NA	0.0368511	0.00181423	0.0611083	0.00554793
cg16657244	NOLC1	10	TSS1500	shore	NA	-0.0368323	0.00037632	-0.0738795	0.00543591
cg12599982	ARTN	1	5'UTR	shore	NA	-0.0368296	1.79502e-05	-0.0651545	0.00232852
cg12359158	TCF21	6	TSS200	shore	NA	0.0368282	0.00334722	0.0642756	0.00127357
cg19041593	RPS5	19	5'UTR	shore	NA	-0.0368218	1.23377e-06	-0.154518	0.000533373
cg03166286	NAA35	9	TSS1500	shore	NA	-0.0367783	2.46588e-06	-0.118053	0.00335349
cg03801286	KCNE1	21	TSS1500	opensea	NA	0.0367699	0.00116396	0.06298	0.000147062
cg27190967	SYNGR3	16	TSS1500	shore	NA	-0.0367526	0.00636993	-0.096311	0.0180214
cg26161329	PPM1E	17	TSS1500	island	NA	-0.0367491	7.02092e-05	-0.201734	1.17697e-05
cg25851277	SS18L2	3	TSS1500	shore	NA	-0.036732	0.00320869	-0.0457519	0.00274743
cg07297397	IGF2BP3	7	TSS200	shore	NA	-0.0366841	0.00528305	-0.346778	0.00621754
cg07366300	B3GNT8	19	TSS200	opensea	NA	0.0366382	0.00534867	0.0766277	0.000433403
cg08923614	POLD3	11	TSS1500	shore	NA	-0.0366183	0.00214936	-0.0902735	0.0173824
cg07548367	DLX5	7	TSS200	island	NA	-0.0366156	3.58019e-05	-0.248919	1.09841e-06
cg10378667	PSMD9	12	TSS1500	shore	NA	-0.0366129	1.90158e-06	-0.113864	0.000474416
cg04072771	RAB27A	15	5'UTR	opensea	TRUE	0.036596	0.00118491	0.059766	0.000754089
cg01748892	HOXA5	7	TSS1500	island	NA	0.0365951	3.32073e-05	0.0820544	3.24573e-05
cg06207804	ARTN	1	1stExon	shore	TRUE	-0.0365765	0.000157057	-0.11925	0.00175586
cg10312572	CPLX2	5	5'UTR	island	TRUE	-0.0365534	3.36163e-05	-0.1901	0.000118725
cg07908160	MKS1	17	TSS200	shore	TRUE	-0.0364845	1.90096e-06	-0.134957	0.000482366
cg18923051	MEX3A	1	TSS1500	shore	NA	-0.0364763	0.00662187	-0.0900114	0.00737967
cg02760218	EHMT2	6	TSS1500	shore	NA	-0.0364578	0.00535191	-0.0714136	0.0376573
cg25834415	KIF1A	2	5'UTR	island	NA	-0.0363945	0.000574366	-0.242685	2.68461e-05
cg14374829	HUNK	21	TSS1500	shore	NA	-0.0363828	4.15403e-05	-0.143743	0.000502457
cg06339629	AADAT	4	TSS1500	island	NA	-0.0363757	2.49072e-06	-0.231903	0.000151284
cg19909036	MESP1	15	TSS1500	shore	NA	-0.0363684	0.000530856	-0.125176	0.000958313
cg06225154	RAC2	22	TSS200	opensea	NA	0.0363579	6.33439e-05	0.456317	7.81222e-09
cg05329352	ADRA2A	10	1stExon	island	NA	0.036356	0.00199078	0.059456	0.00110019
cg17688525	L3MBTL4	18	TSS200	shore	NA	-0.036348	8.92971e-05	-0.262737	0.00561546
cg08207604	DEF6	6	TSS1500	opensea	TRUE	0.0363467	0.00432149	0.122403	0.000278686
cg26349976	CABYR	18	5'UTR	island	NA	-0.0362566	3.31802e-06	-0.199546	2.75621e-05
cg05164666	VAX2	2	TSS1500	island	TRUE	-0.0362472	0.00155171	-0.125339	0.00212866
cg03092551	VRK2	2	TSS1500	shore	NA	-0.0362386	0.000129621	-0.0774909	0.00675038
cg14810013	EPHA5	4	1stExon	island	TRUE	-0.0362298	0.00150324	-0.0953658	0.000513941
cg11683764	LMOD1	1	TSS200	opensea	NA	0.0362166	0.0055117	0.333918	8.56693e-05
cg04084088	RGS9BP	19	1stExon	island	NA	-0.0361757	0.00199414	-0.117944	0.00300911
cg09342567	KCNMB3	3	TSS1500	island	NA	-0.036162	4.18608e-06	-0.253164	6.64375e-07
cg04993267	GRPEL2	5	TSS1500	shore	NA	-0.0360113	5.90043e-06	-0.0994507	0.00193991
cg20408693	SLC38A2	12	TSS1500	shore	NA	0.0360093	0.0027636	0.245457	8.50408e-05
cg16237204	FRMD6	14	5'UTR	opensea	TRUE	0.0360022	0.00369413	0.0601286	0.000212202
cg00787305	C9orf163	9	5'UTR	island	NA	-0.0359393	5.94466e-06	-0.110593	0.000714331
cg10298187	TPPP3	16	TSS1500	island	NA	0.0358992	0.00191189	0.0426222	0.0193193
cg02272599	SPC24	19	TSS1500	shore	NA	-0.0357864	0.000942965	-0.132251	0.00455365
cg17757000	PSMC4	19	TSS1500	shore	NA	-0.0357361	0.00055933	-0.11447	0.00208289
cg20190559	PSMD11	17	TSS1500	shore	NA	-0.0356835	7.19838e-05	-0.132682	0.00127442
cg14782015	CRB3	19	TSS200	island	NA	-0.0356707	0.000109454	-0.087198	0.00632327
cg14357535	POMC	2	5'UTR	shelf	NA	-0.0355985	9.12427e-05	-0.124384	0.00153033
cg23097474	HCN3	1	TSS1500	shore	NA	-0.0355976	0.0046142	-0.0468569	0.00107591
cg04103532	HIVEP2	6	5'UTR	shore	NA	0.0355706	0.00404328	0.0674551	8.78153e-05
cg14504499	CAMKK2	12	5'UTR	shore	NA	-0.0355539	3.63787e-06	-0.155322	2.37905e-05
cg20699736	VAX2	2	TSS1500	island	TRUE	-0.0355376	0.000612161	-0.121811	0.00108931
cg13705556	ZBTB7A	19	5'UTR	shore	TRUE	0.0354881	0.00566721	0.0626578	0.00046444
cg26195812	DPYSL5	2	5'UTR	island	NA	-0.0354635	0.00194531	-0.153901	0.00638922
cg26069353	COCH	14	TSS1500	island	NA	-0.0354485	0.00235965	-0.0756249	0.0253362
cg12269161	HIVEP2	6	5'UTR	opensea	TRUE	0.0354435	0.00599215	0.0706802	0.00233866
cg06204938	NCOR2	12	5'UTR	shelf	NA	0.0354414	0.000808371	0.0660514	0.000640792
cg21616626	DAG1	3	5'UTR	shore	NA	-0.0354232	0.00734608	-0.0538047	0.0104811
cg08142848	ST3GAL3	1	TSS1500	shore	NA	-0.0353409	0.00579195	-0.0731993	0.00272734
cg13653144	LMX1B	9	TSS1500	island	NA	-0.0353399	4.70858e-05	-0.167108	0.000153943
cg01811796	STMN1	1	TSS1500	island	NA	-0.0353138	0.00618755	-0.0832849	0.0127948
cg01008405	CXXC5	5	5'UTR	shore	NA	0.0353025	0.00276403	0.0628641	0.000106427
cg23652866	ATL3	11	1stExon	island	NA	0.0352846	0.000991964	0.51199	1.05611e-05
cg20694619	TRAF3IP3	1	TSS200	opensea	NA	0.0352729	0.00537173	0.0696228	0.0033493
cg05546863	CMTM2	16	TSS200	island	NA	0.0352499	0.00578247	0.0637486	0.0045539
cg10162691	RND2	17	1stExon	island	NA	-0.0352482	0.000945203	-0.161815	0.00564464
cg17466567	ETV5	3	5'UTR	island	NA	-0.0352008	0.0029103	-0.172913	0.00621209
cg17529152	C2orf76	2	TSS1500	shore	NA	-0.035052	0.000278417	-0.0948092	0.00280032
cg19889780	SPR	2	TSS1500	shore	NA	-0.0350457	1.90774e-06	-0.13186	0.000127622
cg27286999	OLFM1	9	1stExon	island	NA	-0.0350267	3.80162e-06	-0.220878	2.95473e-06
cg14593033	MKS1	17	TSS200	shore	TRUE	-0.0350045	5.32103e-06	-0.103681	0.00220496
cg01447427	USP21	1	TSS1500	shore	NA	-0.0349458	0.00674554	-0.0698693	0.0413917
cg06787669	MYO1G	7	TSS200	opensea	NA	0.0349103	0.00289257	0.0982728	0.000292281
cg03719070	RTKN	2	1stExon	island	NA	-0.0347331	0.00299548	-0.106067	0.00644766
cg17131579	PFDN6	6	TSS1500	shore	NA	-0.0346924	4.30736e-07	-0.127	0.000269432
cg00951869	ADCY4	14	TSS1500	shore	NA	0.0346609	0.0066287	0.0631682	0.000989136
cg00875636	CELSR1	22	1stExon	island	NA	0.0346241	0.00585504	0.0464546	0.00270685
cg19666256	C6orf136	6	TSS1500	shore	NA	-0.0346192	0.0037793	-0.0738641	0.0049638
cg00302479	PSD4	2	TSS200	opensea	NA	0.0345966	0.00294376	0.0704303	0.000986176
cg07624705	NDUFA13	19	TSS1500	island	NA	-0.0345885	0.000472329	-0.109491	0.00099508
cg01774645	ARHGAP30	1	TSS1500	opensea	NA	0.0344972	0.000173681	0.0575437	0.00055647
cg24697215	ELOVL5	6	5'UTR	opensea	TRUE	-0.0344883	0.00543835	-0.0467302	0.000369702
cg02264567	PEAR1	1	5'UTR	shore	NA	0.0344762	0.00681862	0.194469	0.00183426
cg21225797	KCNV1	8	TSS1500	shore	NA	-0.0344548	6.4563e-05	-0.133467	0.00176436
cg17751776	PIPOX	17	5'UTR	opensea	TRUE	-0.0344359	0.000141469	-0.134655	0.000869572
cg08336641	L3MBTL4	18	5'UTR	island	NA	-0.0343677	6.22763e-05	-0.155834	0.00400276
cg04758387	TMEM52	1	TSS1500	island	NA	-0.0343304	0.0030983	-0.0933541	0.000249022
cg06838879	SYNPO	5	5'UTR	opensea	NA	0.0342496	0.00119069	0.0618087	1.3779e-05
cg07498275	SALL1	16	TSS1500	island	NA	-0.0342317	0.00603985	-0.122709	0.00723994
cg14556677	NEK6	9	TSS1500	opensea	TRUE	0.0341812	0.00481192	0.0663182	0.00186001
cg07857469	PRDM8	4	5'UTR	shore	NA	0.0341744	0.00302666	0.0584624	0.00174198
cg18094999	USP28	11	TSS1500	shore	NA	-0.0341617	3.99263e-06	-0.139634	0.000692189
cg00242341	ARAP1	11	5'UTR	opensea	TRUE	0.0341453	0.00506229	0.0618191	0.000229362
cg26658897	LHFPL2	5	5'UTR	opensea	TRUE	0.0341314	9.37355e-05	0.0557535	0.00015724
cg14606117	DUSP14	17	5'UTR	shelf	NA	-0.0341088	0.000576501	-0.0421193	0.0001323
cg13246856	ARTN	1	5'UTR	shore	TRUE	-0.0340143	0.00143947	-0.0938491	0.00376103
cg17462793	KCNV1	8	TSS1500	shore	NA	-0.0339506	0.0065777	-0.212489	0.00466195
cg14155416	L3MBTL4	18	5'UTR	island	NA	-0.0339375	0.000698405	-0.155763	0.0085426
cg15723874	MEF2D	1	5'UTR	opensea	NA	0.0339287	0.00137397	0.0582222	0.000562482
cg07135629	AQP1	7	1stExon	opensea	NA	0.0338987	0.000671583	0.060707	0.000112012
cg06836736	ME1	6	TSS1500	island	NA	-0.0338944	0.000124752	-0.148094	0.00146286
cg03271150	IRF2BP1	19	1stExon	island	TRUE	-0.0338596	0.00800251	-0.0573494	0.00213037
cg00414166	ALDH3B1	11	TSS200	opensea	NA	0.0338279	0.0034159	0.25672	8.42968e-06
cg23635429	ATRNL1	10	TSS1500	island	NA	-0.0337924	0.000704997	-0.198828	0.000437364
cg07502439	SALL1	16	TSS1500	island	NA	-0.0337719	0.000222471	-0.155208	0.00126478
cg07295964	CPLX2	5	5'UTR	island	TRUE	-0.0337382	0.000195803	-0.346569	1.25822e-05
cg13708635	NNAT	20	5'UTR	island	NA	0.0337143	9.27018e-05	0.0350656	0.000811155
cg16624891	CTSB	8	5'UTR	opensea	TRUE	0.0337101	0.00179717	0.0608945	0.000614301
cg04484947	ZBTB8B	1	5'UTR	shore	NA	-0.0335274	0.00384944	-0.108613	0.00487498
cg26680502	PPP1R16B	20	TSS1500	shore	NA	0.0334739	0.000988706	0.0793972	0.000210079
cg08077673	MEST	7	5'UTR	island	NA	-0.0334687	0.0028225	-0.145425	0.00330969
cg04220482	GGH	8	TSS1500	shore	NA	-0.0334161	0.000195445	-0.111209	0.0127102
cg07691705	MNX1	7	TSS200	island	TRUE	-0.0334024	0.000575884	-0.108391	0.000899402
cg07107113	FBLIM1	1	5'UTR	shore	NA	0.0333454	0.00171858	0.0588327	0.000183611
cg12279138	DEGS1	1	TSS1500	shore	NA	-0.0333361	4.37491e-05	-0.129073	0.00636544
cg02981443	TMEM98	17	TSS200	island	NA	-0.033335	0.000607224	-0.120148	0.00185963
cg13344740	DLX5	7	5'UTR	island	NA	-0.0332201	2.16911e-05	-0.148226	0.000271849
cg03652173	CCDC59	12	TSS1500	shore	NA	-0.0331975	2.58042e-06	-0.0992909	0.00375513
cg03008550	DDN	12	TSS1500	shore	NA	-0.0331677	0.00327521	-0.0409702	0.00153605
cg18561560	MFSD6L	17	TSS200	island	NA	-0.0331315	0.0078922	-0.0965145	0.00399725
cg05270634	RND2	17	1stExon	island	NA	-0.0330974	0.00234167	-0.212096	0.00196728
cg10096948	TPPP3	16	TSS1500	island	NA	0.0330658	7.9603e-05	0.0763433	2.49606e-05
cg13877801	KIAA1549	7	TSS1500	island	NA	-0.033004	0.00565519	-0.161259	0.00203366
cg06653699	SALL1	16	TSS1500	island	NA	-0.0329715	0.00468501	-0.29857	0.000524976
cg09872616	MEST	7	1stExon	island	NA	-0.032953	0.00213816	-0.125434	0.00353554
cg14396035	PIGO	9	TSS1500	shore	NA	-0.032878	0.000438796	-0.0839162	0.0215519
cg01755541	TPPP3	16	TSS1500	island	NA	0.0327947	0.00325837	0.0436357	0.0117962
cg01227084	SGTA	19	5'UTR	island	NA	-0.0327727	0.00603807	-0.0465996	0.00357461
cg12640109	ASRGL1	11	TSS200	shore	NA	-0.0327281	0.000759759	-0.108029	0.00290374
cg00152799	TXNL1	18	TSS1500	shore	NA	-0.0326707	0.00390398	-0.0938498	0.0367776
cg12426196	TSTD1	1	TSS200	island	NA	-0.0325959	4.46502e-05	-0.171161	0.000145609
cg21207320	TTF1	9	5'UTR	shelf	NA	-0.0325852	0.000410833	-0.0407874	0.00237191
cg17977409	SH3GL2	9	1stExon	island	TRUE	-0.0325475	5.02778e-05	-0.200616	0.000161813
cg04602992	CD79B	17	1stExon	opensea	NA	0.0324972	0.0072722	0.0550079	0.00764046
cg04239558	SLC9A4	2	TSS200	opensea	NA	-0.0324926	0.00099004	-0.0888734	0.0322802
cg27515369	SPSB4	3	TSS200	island	TRUE	-0.0324825	0.00499153	-0.318643	4.00145e-05
cg14979946	GABPB1	15	5'UTR	opensea	TRUE	-0.0324474	0.00315717	-0.0325002	0.0176586
cg06833732	CPLX2	5	5'UTR	island	TRUE	-0.0324124	0.000637635	-0.126716	0.000182302
cg11560627	AIFM2	10	5'UTR	shelf	NA	-0.0324079	0.00141035	-0.0384028	0.00155818
cg03368099	HOXA5	7	TSS1500	island	NA	0.0323966	0.00540782	0.0517739	0.00128652
cg07090813	PHGDH	1	TSS200	shore	NA	-0.0323458	0.000185098	-0.0945866	0.00932397
cg26763362	SHMT1	17	5'UTR	shore	NA	-0.0323028	0.000315141	-0.084641	0.0132312
cg24502904	EIF4B	12	TSS1500	shore	NA	-0.0323	1.26837e-05	-0.101649	0.00581734
cg27398499	TACSTD2	1	TSS1500	shore	NA	0.0322968	0.00388392	0.248824	0.00016361
cg27180868	TSTD1	1	5'UTR	island	NA	-0.0322896	6.90407e-05	-0.136041	0.000805515
cg08402058	BLCAP	20	5'UTR	island	NA	0.0321993	5.15738e-05	0.0191062	0.00309725
cg16210078	RACGAP1	12	5'UTR	opensea	TRUE	-0.0321657	0.00222524	-0.0348543	0.0130391
cg19681793	THBS2	6	5'UTR	shelf	NA	0.0321646	0.00405711	0.073703	7.46209e-05
cg26001333	MAP1B	5	TSS200	island	NA	-0.0321417	4.67453e-07	-0.196334	1.86502e-05
cg01060471	NOLC1	10	TSS200	island	NA	-0.0321224	0.00146268	-0.0750134	0.040919
cg25564800	KPNA1	3	TSS1500	shore	NA	-0.0321198	3.08721e-09	-0.241545	1.33592e-06
cg24513684	SNAP47	1	TSS1500	shore	NA	-0.0321069	6.89982e-07	-0.140496	6.61773e-05
cg24570541	CLEC2L	7	TSS1500	shore	NA	-0.0320888	0.00108778	-0.209482	0.00055558
cg04212092	AHDC1	1	5'UTR	opensea	TRUE	0.032067	0.00649585	0.0710612	0.000519454
cg10037068	WIPF1	2	5'UTR	opensea	NA	0.0320488	0.00590652	0.0482464	0.00229194
cg11896271	PANX2	22	1stExon	island	NA	-0.0319886	1.34406e-09	-0.202922	1.77794e-09
cg18873914	CLEC2L	7	TSS1500	shore	NA	-0.031982	9.95247e-05	-0.140586	0.000175928
cg24751648	SLC9A2	2	TSS200	island	TRUE	-0.0319478	1.18193e-08	-0.206588	2.5721e-07
cg10965178	TIE1	1	1stExon	shelf	NA	0.0319138	0.0018992	0.0557072	2.71952e-06
cg00907427	HNRNPR	1	5'UTR	shore	NA	-0.0318944	0.0032518	-0.147969	0.0174604
cg02883161	MSI1	12	TSS1500	shore	NA	-0.0318439	0.00518414	-0.143738	0.00633321
cg01940425	OTX1	2	TSS1500	island	TRUE	-0.0317119	2.55467e-07	-0.249182	4.02105e-08
cg25709146	HAL	12	TSS1500	shore	NA	0.0317089	0.000844405	0.0477834	4.37749e-05
cg06131755	ACAT2	6	TSS1500	island	NA	-0.0316741	0.00737868	-0.191733	0.00241922
cg04873861	TSEN2	3	TSS1500	shore	NA	-0.0316695	0.000511703	-0.0726089	0.012734
cg01891711	RAC2	22	TSS1500	opensea	TRUE	0.0316362	0.00065286	0.276394	1.40245e-05
cg13909669	C2orf72	2	TSS1500	shore	NA	-0.0316286	0.00163489	-0.115085	0.00537157
cg02090014	MNX1	7	TSS1500	island	TRUE	-0.0315449	8.82957e-05	-0.127157	0.000614987
cg25372693	B4GALT4	3	TSS1500	shore	NA	-0.0315388	3.57107e-06	-0.136239	0.000927455
cg12370791	HOXB9	17	1stExon	island	TRUE	-0.0315331	4.90679e-05	-0.29445	1.90448e-07
cg09336320	CPLX2	5	5'UTR	island	TRUE	-0.0315325	0.00145222	-0.19688	0.00065079
cg26668608	PSD4	2	TSS200	opensea	NA	0.0315309	0.000727478	0.0605535	0.000273351
cg27553890	SSH1	12	TSS200	opensea	TRUE	0.0315232	0.000302938	0.0493028	0.000323521
cg24161057	TSTD1	1	TSS200	island	NA	-0.0315047	0.000123369	-0.187536	0.000148077
cg27024876	DKKL1	19	5'UTR	island	NA	-0.0314343	3.21939e-05	-0.117211	0.00722773
cg07418126	CD37	19	TSS1500	shelf	NA	0.0314184	0.00198395	0.0617654	1.09677e-05
cg00096922	DLX5	7	TSS200	island	NA	-0.031377	0.000468812	-0.190917	0.000101844
cg00168785	WDSUB1	2	5'UTR	island	NA	-0.031314	0.000697599	-0.152599	0.00549491
cg10306450	GLS2	12	TSS1500	island	NA	-0.0312852	0.00102217	-0.103535	0.000245762
cg12355180	SLC30A10	1	TSS200	island	NA	-0.031251	0.00366291	-0.161343	0.002178
cg23044079	FOXI3	2	1stExon	island	NA	-0.031165	0.00372129	-0.136381	0.00232072
cg02177646	ATL3	11	TSS200	island	NA	0.0311127	0.000255897	0.0553045	0.00556073
cg14975009	DIO2	14	1stExon	opensea	NA	0.0310423	0.00267842	0.0720692	0.000300698
cg06913330	NAT8L	4	TSS1500	island	NA	-0.0310184	0.00616032	-0.243523	0.00200385
cg01620785	SLC5A6	2	TSS1500	shore	NA	-0.0310133	2.71399e-05	-0.143383	0.000342322
cg09267217	ZNF528	19	TSS200	island	NA	0.0308531	0.0058929	0.272907	0.00594402
cg08979515	ABHD10	3	TSS1500	shore	NA	-0.0307186	0.000333129	-0.0813899	0.024791
cg10066534	TCF21	6	TSS200	shore	NA	0.0306804	0.0070115	0.0554577	0.000776921
cg11083280	RNF182	6	5'UTR	island	NA	-0.0306629	0.000186462	-0.194334	0.000203228
cg17825400	WIPF1	2	5'UTR	opensea	NA	0.0306587	0.00184827	0.0550454	0.00130656
cg23410129	SRC	20	5'UTR	shore	NA	0.0306545	0.0026103	0.0489392	0.000349107
cg16795804	EIF2AK2	2	TSS1500	shore	NA	-0.030645	0.001341	-0.118013	0.0047524
cg25407736	GNG12	1	5'UTR	shelf	NA	0.0306144	0.00610954	0.066102	3.56499e-05
cg08016802	ZP3	7	5'UTR	island	NA	-0.0305913	0.00442052	-0.321859	2.36739e-05
cg13685727	CDK20	9	1stExon	island	NA	-0.030572	0.00418363	-0.379425	0.000257222
cg20267441	VAX2	2	TSS1500	island	TRUE	-0.0305287	2.55111e-05	-0.199203	7.79947e-05
cg27170015	PLK1	16	TSS1500	shore	NA	-0.030527	0.00628387	-0.0598912	0.033557
cg22417733	FBXO5	6	5'UTR	island	NA	-0.0305187	7.64244e-06	-0.207549	1.00884e-05
cg05495351	NRXN1	2	TSS200	opensea	NA	-0.0305058	0.00565436	-0.122837	0.0339454
cg26034658	PACS1	11	TSS1500	shore	TRUE	0.0304058	0.00590383	0.0546084	0.00110044
cg18121565	RMND1	6	5'UTR	shelf	NA	-0.030364	0.00413947	-0.0397663	0.00166161
cg00303111	C10orf55	10	5'UTR	shore	TRUE	0.03031	0.00359684	0.0446201	0.00072802
cg23805360	DMRT3	9	TSS200	island	NA	-0.0302958	0.000789091	-0.271757	8.99138e-06
cg01928143	ZDHHC7	16	5'UTR	opensea	TRUE	0.0302875	0.000517538	0.0556264	6.07604e-07
cg04286959	IQCH	15	TSS1500	shore	NA	-0.0302763	0.000121694	-0.0936353	0.00349526
cg24457403	KRT16	17	TSS1500	opensea	NA	0.0302742	0.00706765	0.0488194	0.00393627
cg01713701	DLX4	17	TSS1500	shore	NA	-0.0302017	8.02274e-06	-0.13066	2.62125e-05
cg19401340	PPM1E	17	TSS200	island	NA	-0.0301747	0.00734643	-0.208748	0.00467937
cg11966450	TNFRSF11A	18	TSS1500	island	NA	-0.030085	4.1733e-06	-0.231883	4.27174e-05
cg12304200	ALDH18A1	10	5'UTR	shore	NA	-0.0300786	1.76418e-05	-0.112475	0.00281953
cg12421536	FAF1	1	TSS1500	shore	NA	-0.0300535	0.00140283	-0.11044	0.0286449
cg07959104	TUBGCP5	15	TSS1500	shore	NA	-0.0300477	0.00199564	-0.140414	0.00674934
cg26193484	ST6GAL1	3	TSS1500	island	NA	0.0299838	0.00131848	0.348039	7.99243e-07
cg12191293	GLS2	12	TSS200	island	NA	-0.0299628	7.44342e-05	-0.112132	0.000428133
cg01930460	ZNF2	2	TSS1500	shore	NA	-0.0299468	0.00733291	-0.0334877	0.0268832
cg22496254	NCAPG	4	TSS1500	shore	NA	-0.0299123	1.02087e-05	-0.0902504	0.00602071
cg18328894	CPLX2	5	5'UTR	island	TRUE	-0.0298917	0.000267896	-0.315964	8.22547e-06
cg23885415	VAX2	2	TSS1500	island	TRUE	-0.0298624	1.2827e-05	-0.177614	1.12575e-05
cg01588019	RPL36	19	TSS1500	shore	NA	-0.0298225	4.93571e-05	-0.0354077	0.000689036
cg05355142	TMEM52	1	TSS1500	island	NA	-0.0298182	0.00116786	-0.0913007	0.00177094
cg15661865	PPM1G	2	TSS1500	shore	NA	-0.0297973	0.000981414	-0.0851564	0.0182503
cg09533178	PPP1R12C	19	TSS1500	shore	NA	0.0297929	0.00802984	0.0361499	0.000852337
cg10782923	DGKA	12	5'UTR	island	NA	0.0297788	0.000491871	0.0361799	0.0101211
cg06526872	ARTN	1	1stExon	island	TRUE	-0.0297191	0.00195303	-0.119702	0.00513792
cg21604358	HPCA	1	TSS1500	island	NA	-0.0297164	0.00321324	-0.229212	0.000207964
cg05724871	L3MBTL4	18	5'UTR	island	NA	-0.02971	0.000194425	-0.235352	0.00110974
cg00944433	PRMT6	1	TSS1500	shore	NA	-0.0296241	0.00717704	-0.0623092	0.0243489
cg10948359	ME1	6	5'UTR	island	NA	-0.0296212	3.00466e-06	-0.398237	1.4904e-06
cg01065960	ERAL1	17	TSS1500	shore	NA	-0.0295975	0.00196189	-0.0802701	0.0135279
cg21151432	ADCY3	2	TSS200	shore	NA	-0.0295689	1.78657e-06	-0.238351	2.54872e-06
cg01195861	POP5	12	TSS1500	shore	NA	-0.0293684	0.000206666	-0.133531	0.000698908
cg14352477	GJC1	17	1stExon	shore	NA	-0.0293654	0.00619952	-0.15741	0.0016099
cg19716816	GMCL1	2	TSS1500	shore	NA	-0.0293353	7.4492e-05	-0.0934669	0.005347
cg20761322	CIB2	15	1stExon	shore	NA	-0.029253	0.0010181	-0.103114	0.0158631
cg23843505	MYBL2	20	TSS1500	island	NA	-0.0292524	0.0032868	-0.184477	0.000130793
cg09366118	PSD4	2	TSS200	opensea	NA	0.0291966	0.00348702	0.0510776	0.00156486
cg12897942	EIF5A2	3	1stExon	island	NA	-0.0291857	0.000933581	-0.278543	0.00011104
cg12966875	SLPI	20	TSS1500	opensea	NA	0.0291581	0.00459236	0.269159	3.50356e-05
cg02100629	AIFM2	10	TSS200	island	NA	-0.0291538	0.000476486	-0.149723	0.0064109
cg16622652	POP7	7	5'UTR	shore	NA	-0.0291511	0.000116244	-0.187321	0.000303428
cg23501567	CXCL6	4	TSS200	shore	NA	0.0291474	0.00797565	0.0968026	0.00144674
cg12878183	ABCA17P	16	TSS1500	island	NA	-0.0291148	0.00270001	-0.0894408	0.0113206
cg03271650	ACSL5	10	TSS200	opensea	TRUE	0.0290735	0.0032955	0.188552	4.73694e-06
cg18262993	UBAP2L	1	TSS1500	shore	NA	-0.0290151	0.000114467	-0.111942	0.0107568
cg24533720	EIF2AK1	7	TSS1500	shore	NA	-0.0289929	0.0013956	-0.104595	0.015832
cg17809365	TUBGCP5	15	TSS1500	shore	NA	-0.028874	0.00356277	-0.116398	0.0195386
cg00151914	RASL10B	17	TSS200	island	NA	-0.0288608	0.00428038	-0.151231	0.0063863
cg26859666	ADCY10	1	1stExon	opensea	NA	-0.0288572	0.000442563	-0.0401313	3.51667e-06
cg26848086	PAX6	11	5'UTR	island	TRUE	-0.0288122	0.000365579	-0.184436	0.000824283
cg11769332	DLX4	17	5'UTR	island	NA	-0.028779	1.65677e-05	-0.133938	0.000657322
cg03137447	VDR	12	TSS1500	island	NA	0.0287732	0.00776461	0.408936	0.00386418
cg01888869	ITGAX	16	TSS200	opensea	NA	0.028769	0.003848	0.293749	1.43343e-08
cg19301058	TXNIP	1	TSS200	opensea	NA	0.0287509	0.00697508	0.311723	0.000176764
cg22551578	BLCAP	20	5'UTR	island	NA	0.0287409	0.00221365	0.0238749	0.00331793
cg07174975	CENPQ	6	5'UTR	shelf	NA	-0.0285861	0.000794559	-0.03649	0.00100188
cg17189494	MAD2L2	1	5'UTR	shore	NA	-0.0285406	0.000388247	-0.0871411	0.0119699
cg10315249	PELI3	11	5'UTR	shore	NA	-0.028536	0.00190581	-0.0698958	0.0127537
cg11275487	GDNF	5	TSS1500	shore	NA	0.028535	0.000751019	0.0479497	0.000417737
cg06191580	DUSP14	17	5'UTR	shelf	NA	-0.0285121	0.00752242	-0.0299412	0.00791702
cg23214464	ADCK2	7	1stExon	shore	NA	-0.0285112	0.00355422	-0.145743	0.00137652
cg18266783	MEF2D	1	5'UTR	shelf	TRUE	0.0283324	0.000929656	0.046184	7.67653e-05
cg11888381	FAM131A	3	TSS200	shore	NA	-0.0282846	3.01902e-06	-0.0953792	5.51488e-05
cg10980329	LSM5	7	5'UTR	shelf	NA	-0.0282173	0.00221401	-0.0361495	0.000416829
cg13796804	EPHA5	4	TSS1500	island	NA	-0.0282117	8.75645e-05	-0.35431	5.0413e-05
cg13382694	ZNF652	17	TSS1500	shore	NA	-0.0281717	0.00225239	-0.0944195	0.015103
cg14679587	GLS2	12	TSS200	island	NA	-0.02812	0.000173939	-0.206906	0.000389219
cg26839961	KIF18B	17	5'UTR	opensea	TRUE	-0.0279609	0.00233658	-0.0399386	0.000465174
cg20389981	CCDC136	7	1stExon	shore	NA	-0.0279242	0.00376331	-0.0751686	0.00968401
cg13206920	DLX4	17	1stExon	island	NA	-0.027909	6.3681e-07	-0.354063	5.50792e-10
cg01256681	GTPBP3	19	TSS1500	shore	NA	-0.0278977	0.000538546	-0.0806384	0.0272324
cg09441363	KCNK2	1	TSS1500	island	NA	-0.0278965	7.84508e-05	-0.180855	0.00173319
cg26159723	SLC9A2	2	1stExon	island	TRUE	-0.0278146	7.83151e-08	-0.154025	1.99288e-05
cg01540911	NRF1	7	5'UTR	opensea	TRUE	-0.0277397	0.00395115	-0.0297538	0.00974334
cg23965720	GNG4	1	5'UTR	island	NA	-0.0277078	0.00381279	-0.112164	0.0125912
[truncated: 661 more rows]

## Sheet: Table S4
TableS4: Functional classification of DNA methylation regulated MSI-related genes by WGCNA
moduleGenes	MM	MMP	GS	GSP	module
LTF	0.329169	2.16985e-13	-0.199378	1.27703e-05	blue
SCGB3A1	0.353877	2.26874e-15	-0.191388	2.8425e-05	blue
B3GNT6	0.146778	0.00138525	-0.0659013	0.152861	blue
SLC34A2	0.474261	7.63015e-28	-0.186107	4.73884e-05	blue
SFTA3	0.308354	7.43737e-12	-0.0353666	0.443342	blue
SPAG17	0.0874224	0.0577093	-0.143514	0.00177288	blue
CLDN18	0.511819	7.12876e-33	-0.0874485	0.0576343	blue
SLPI	0.0269523	0.559148	-0.170519	0.000197578	blue
C1orf116	0.305631	1.15737e-11	-0.24675	5.61108e-08	blue
TCTEX1D1	0.444703	2.66265e-24	-0.183045	6.33275e-05	blue
DTHD1	0.363891	3.17685e-16	-0.157986	0.000571302	blue
RGS22	0.329801	1.94068e-13	-0.151265	0.000978632	blue
RASGRF1	0.366937	1.72302e-16	-0.0896456	0.0516119	blue
GPRC5A	0.315572	2.25209e-12	-0.135505	0.00318039	blue
STEAP4	0.347054	8.32534e-15	-0.114619	0.0127108	blue
CSF3R	0.566222	2.28631e-41	-0.217487	1.84498e-06	blue
C1orf87	0.26467	5.24154e-09	-0.106533	0.0206163	blue
TMPRSS2	0.360409	6.34305e-16	-0.204632	7.41289e-06	blue
CD36	0.246426	5.84778e-08	-0.168475	0.000236151	blue
FAM20A	0.503379	1.09155e-31	-0.236731	1.95434e-07	blue
HNF1B	0.39236	8.04526e-19	-0.0745933	0.105546	blue
BANK1	0.625424	1.34019e-52	-0.198436	1.40569e-05	blue
ADRA2A	0.329958	1.8873e-13	-0.0613054	0.183646	blue
IL4R	0.394428	5.09229e-19	-0.258394	1.22731e-08	blue
TPPP3	0.313067	3.42154e-12	-0.174751	0.000135685	blue
RAPGEF3	0.353099	2.63534e-15	-0.238548	1.56499e-07	blue
GNA14	0.452198	3.62594e-25	-0.108011	0.0189126	blue
PEAR1	0.363824	3.21961e-16	-0.175713	0.000124427	blue
SORBS2	0.258938	1.14118e-08	-0.148885	0.00117806	blue
ACOX2	0.458599	6.35e-26	-0.209532	4.40743e-06	blue
TCF21	0.605182	1.71271e-48	-0.136584	0.00294483	blue
NME5	0.382197	7.27494e-18	-0.173516	0.000151548	blue
PDE4C	0.270578	2.30533e-09	-0.135787	0.0031173	blue
AQP1	0.284615	3.02016e-10	-0.0770873	0.0943641	blue
PM20D1	0.526405	5.30927e-35	-0.113209	0.013858	blue
SERPINA1	0.476768	3.67926e-28	-0.20125	1.05374e-05	blue
PTK2B	0.384295	4.64653e-18	-0.245765	6.35883e-08	blue
ARMC3	0.294832	6.39463e-11	-0.123141	0.00739723	blue
HSPB8	0.230389	4.18635e-07	-0.0797215	0.0836025	blue
FAM124B	0.403998	5.87566e-20	-0.186026	4.77528e-05	blue
ALOX15B	0.18099	7.67307e-05	-0.0686291	0.136538	blue
PARP15	0.717933	5.86001e-76	-0.138573	0.00255154	blue
CCDC68	0.412867	7.45325e-21	-0.114959	0.0124471	blue
ESR1	0.245439	6.6272e-08	-0.0603714	0.190426	blue
TACSTD2	-0.143809	0.00173412	-0.0970844	0.0349788	blue
MVP	0.466041	7.99304e-27	-0.324747	4.70427e-13	blue
HSPB6	0.43017	1.10747e-22	-0.136242	0.00301775	blue
ME3	0.389476	1.51466e-18	-0.0958723	0.0373284	blue
ALDH3B1	0.40143	1.0561e-19	-0.145135	0.00156939	blue
ADCY4	0.756745	8.26079e-89	-0.224069	8.75323e-07	blue
CPA3	0.376952	2.19999e-17	-0.145187	0.00156329	blue
ZNF366	0.716628	1.45256e-75	-0.160254	0.000474073	blue
ACSL5	0.500917	2.38604e-31	-0.116848	0.0110672	blue
CA3	0.31328	3.30275e-12	-0.0791295	0.0859301	blue
ALPL	0.356512	1.36164e-15	-0.15893	0.000528789	blue
KCNN4	0.259103	1.11605e-08	-0.131665	0.00416488	blue
RASGRP4	0.732192	2.03613e-80	-0.185807	4.87615e-05	blue
KCNE1	0.510519	1.09048e-32	-0.150075	0.00107415	blue
NLRP1	0.356441	1.38045e-15	-0.129593	0.00480376	blue
VIPR1	0.239323	1.42263e-07	-0.13295	0.0038085	blue
ARHGEF4	-0.148891	0.00117757	-0.0817707	0.0759347	blue
DENND3	0.44635	1.72533e-24	-0.0938813	0.0414779	blue
MFAP4	0.503418	1.07816e-31	-0.10245	0.0260309	blue
MYO15B	0.44647	1.67176e-24	-0.140583	0.00220329	blue
ZNF154	0.393204	6.67826e-19	-0.0977446	0.0337528	blue
CCDC88B	0.561988	1.19503e-40	-0.190656	3.05356e-05	blue
TNFSF14	0.637247	3.85064e-55	-0.195861	1.8235e-05	blue
TIE1	0.788061	4.34645e-101	-0.208475	4.9358e-06	blue
HCLS1	0.240979	1.15917e-07	-0.141137	0.0021153	blue
NHLRC4	0.458289	6.91428e-26	-0.174071	0.000144218	blue
CCDC85A	0.21827	1.69043e-06	-0.0718692	0.118931	blue
C22orf15	0.34304	1.76277e-14	-0.143659	0.00175383	blue
DPEP2	0.835884	1.61213e-124	-0.137445	0.00276821	blue
TXNIP	0.539075	6.17894e-37	-0.187082	4.31645e-05	blue
SPNS3	0.743965	2.5413e-84	-0.178166	9.95515e-05	blue
PTGS1	0.330749	1.64059e-13	-0.156967	0.000620714	blue
TEK	0.65759	8.74917e-60	-0.144013	0.00170789	blue
CCDC81	0.322924	6.44929e-13	-0.13564	0.00315016	blue
NR4A3	0.444855	2.5587e-24	-0.132025	0.00406212	blue
POU2F2	0.627103	5.92645e-53	-0.15386	0.000797012	blue
CSRNP1	0.643514	1.55782e-56	-0.214201	2.65421e-06	blue
WDFY4	0.84521	5.60577e-130	-0.152711	0.00087325	blue
CLEC3B	0.59373	2.68771e-46	-0.139894	0.00231743	blue
MEFV	0.41875	1.83072e-21	-0.112395	0.014561	blue
VNN2	0.219754	1.43083e-06	-0.019383	0.674463	blue
IFFO1	0.831566	4.16407e-122	-0.192397	2.57384e-05	blue
CASP10	0.346481	9.27355e-15	-0.165377	0.000308257	blue
RHOJ	0.710978	6.98296e-74	-0.185386	5.07572e-05	blue
KLHL6	0.709109	2.46269e-73	-0.165611	0.000302157	blue
SEC31B	0.552181	5.03643e-39	-0.0989151	0.0316693	blue
CMTM2	0.106835	0.0202577	-0.0795858	0.0841316	blue
ICAM1	0.402719	7.87237e-20	-0.0826865	0.072698	blue
IFITM2	0.493586	2.35772e-30	-0.180971	7.68698e-05	blue
S100B	0.272811	1.68133e-09	-0.111046	0.0157952	blue
P2RX1	0.650513	3.96165e-58	-0.170515	0.000197653	blue
SCARF1	0.772442	1.01872e-94	-0.168626	0.000233081	blue
PRAM1	0.658008	6.96237e-60	-0.130825	0.00441382	blue
ITGAX	0.756018	1.51269e-88	-0.156552	0.000641975	blue
LMO2	0.281665	4.67379e-10	-0.0519556	0.25994	blue
OSM	0.368584	1.23424e-16	-0.101856	0.026914	blue
PDE1B	0.771686	2.01119e-94	-0.169095	0.000223776	blue
MMRN2	0.400493	1.3064e-19	-0.110024	0.0167905	blue
ENG	0.752248	3.36991e-87	-0.189357	3.46553e-05	blue
S1PR4	0.775606	5.74971e-96	-0.160832	0.000451889	blue
TFEB	0.590679	9.98856e-46	-0.239353	1.41738e-07	blue
NOTCH4	0.516726	1.40765e-33	-0.121494	0.00823409	blue
CPNE5	0.61484	2.04888e-50	-0.158287	0.00055738	blue
AHCYL2	0.474723	6.67322e-28	-0.164623	0.000328685	blue
RIPK3	0.581674	4.44306e-44	-0.178936	9.27645e-05	blue
MMRN1	0.50963	1.45706e-32	-0.101877	0.0268822	blue
AMPD3	0.494691	1.67515e-30	-0.168054	0.000244939	blue
TNS1	0.541457	2.6191e-37	-0.142745	0.00187765	blue
RAC2	0.608312	4.14933e-49	-0.152073	0.000918393	blue
TNS3	0.559776	2.80966e-40	-0.127639	0.00548547	blue
ST6GAL1	0.366659	1.82242e-16	-0.114539	0.0127737	blue
XAF1	0.332736	1.15165e-13	-0.0944661	0.0402206	blue
MALAT1	0.151387	0.000969325	-0.100011	0.02982	blue
LEPR	0.207952	5.21891e-06	-0.0804521	0.0807997	blue
ANPEP	0.381929	7.70199e-18	-0.136741	0.00291193	blue
EDNRB	0.486231	2.22158e-29	-0.0525365	0.254642	blue
UBA7	0.74323	4.51992e-84	-0.150584	0.00103225	blue
SLC17A9	0.426976	2.45309e-22	-0.0824455	0.0735388	blue
OSBPL7	0.384174	4.76937e-18	-0.0988889	0.0317147	blue
SH2D3C	0.854863	5.06454e-136	-0.170402	0.000199612	blue
TRIM22	0.669864	9.15116e-63	-0.139284	0.00242292	blue
PTPRE	0.512809	5.1497e-33	-0.148148	0.00124708	blue
PAG1	0.623739	3.02408e-52	-0.122342	0.00779291	blue
MYO1G	0.662756	5.06693e-61	-0.109976	0.0168385	blue
PIK3IP1	0.18535	5.09305e-05	-0.138033	0.00265324	blue
PLCB2	0.840695	2.72274e-127	-0.154262	0.00077188	blue
PSD4	0.387898	2.13554e-18	-0.160854	0.000451054	blue
CD79B	0.559077	3.67542e-40	-0.0864032	0.0606979	blue
CD37	0.736081	1.10271e-81	-0.101276	0.0277997	blue
RCSD1	0.826685	1.84236e-119	-0.131422	0.00423572	blue
PDLIM2	0.541918	2.21581e-37	-0.191741	2.74544e-05	blue
TRAF3IP3	0.742365	8.87137e-84	-0.116604	0.0112373	blue
PIK3CG	0.660297	1.97987e-60	-0.103588	0.0244106	blue
HLA-DMA	0.786221	2.60693e-100	-0.117008	0.0109571	blue
PPP1R16B	0.781071	3.58025e-98	-0.13346	0.00367466	blue
RBMS2	0.435611	2.80092e-23	-0.162902	0.000380102	blue
FGR	0.763212	3.45381e-91	-0.127565	0.00551319	blue
PPP1R12C	0.322429	7.02264e-13	-0.160452	0.000466355	blue
C16orf54	0.766457	2.07065e-92	-0.16569	0.000300135	blue
PARVG	0.839172	2.10119e-126	-0.118578	0.00992478	blue
BCL6B	0.682966	4.14742e-66	-0.14152	0.00205639	blue
ACAP1	0.716876	1.2229e-75	-0.126253	0.00602074	blue
RFTN1	0.650732	3.52724e-58	-0.057488	0.212516	blue
EMP3	0.471231	1.82693e-27	-0.123323	0.0073093	blue
PLAC9	0.466015	8.0505e-27	-0.103875	0.0240167	blue
GPSM3	0.726114	1.75393e-78	-0.101245	0.027848	blue
OSBPL3	0.1283	0.00524575	-0.164968	0.000319194	blue
TPCN1	0.57405	1.00808e-42	-0.154022	0.000786778	blue
SHC3	0.385379	3.68097e-18	-0.0656767	0.154267	blue
NCF4	0.758749	1.54192e-89	-0.103501	0.0245319	blue
ANXA6	0.644004	1.20836e-56	-0.10029	0.029363	blue
NOD1	0.516851	1.35014e-33	-0.182748	6.51175e-05	blue
SELPLG	0.83566	2.15826e-124	-0.138147	0.00263157	blue
GRN	0.290282	1.28647e-10	-0.180056	8.36716e-05	blue
CYTIP	0.759116	1.13201e-89	-0.152921	0.00085881	blue
DOK3	0.842415	2.64e-128	-0.128112	0.00531311	blue
ACVRL1	0.75813	2.59398e-89	-0.132669	0.0038838	blue
TEKT3	0.355667	1.60479e-15	-0.0985247	0.0323517	blue
CSGALNACT1	0.290963	1.15965e-10	-0.0642649	0.163338	blue
SORBS1	0.476511	3.96645e-28	-0.0825183	0.0732841	blue
EFCAB6	0.252473	2.68381e-08	-0.105792	0.0215192	blue
CD68	0.343771	1.5389e-14	-0.0923354	0.0449626	blue
PER1	0.449545	7.3856e-25	-0.0969513	0.0352305	blue
NLRC3	0.77126	2.94764e-94	-0.111395	0.0154675	blue
LHFPL2	0.580535	7.11911e-44	-0.115462	0.0120657	blue
P2RY14	0.543705	1.15734e-37	-0.0823268	0.0739556	blue
AGAP2	0.217504	1.84148e-06	-0.0733591	0.111455	blue
SFMBT2	0.586609	5.6352e-45	-0.0933417	0.0426674	blue
SP100	0.42373	5.45791e-22	-0.140038	0.00229318	blue
SIPA1	0.676374	2.09782e-64	-0.171123	0.000187356	blue
SHROOM1	0.253005	2.50351e-08	-0.100952	0.028306	blue
CASS4	0.738631	1.58444e-82	-0.103436	0.0246221	blue
TRPV2	0.76611	2.80337e-92	-0.118149	0.0101977	blue
LAT	0.45585	1.34811e-25	-0.0919374	0.0458984	blue
HOXA5	0.261424	8.16182e-09	-0.113931	0.0132598	blue
ARHGAP30	0.85833	2.66772e-138	-0.12979	0.00473924	blue
EFCAB10	0.158904	0.000529923	-0.096253	0.0365763	blue
C6orf201	0.359171	8.0949e-16	-0.0811867	0.0780594	blue
BLCAP	-0.118045	0.0102649	-0.137647	0.00272834	blue
PCDH17	0.350568	4.27933e-15	-0.0800448	0.0823525	blue
ZC3H12D	0.675826	2.89413e-64	-0.0890797	0.0531104	blue
TBC1D10C	0.729807	1.18747e-79	-0.109203	0.01763	blue
CD4	0.762458	6.60178e-91	-0.0938482	0.0415501	blue
LYL1	0.731492	3.42272e-80	-0.115371	0.0121332	blue
RAB27A	0.550832	8.34465e-39	-0.141543	0.00205282	blue
NEK6	0.455412	1.51887e-25	-0.0989123	0.0316741	blue
PLVAP	0.538309	8.13317e-37	-0.0848115	0.0656202	blue
BIN2	0.725098	3.65085e-78	-0.0860904	0.0616405	blue
IFI30	0.673909	8.86079e-64	-0.111371	0.0154901	blue
DEF6	0.403792	6.15877e-20	-0.124899	0.00658872	blue
ARHGEF10L	0.340176	2.99086e-14	-0.0593017	0.198416	blue
WIPF1	0.791651	1.2503e-102	-0.105606	0.0217511	blue
F2RL3	0.513535	4.05402e-33	-0.0753135	0.102215	blue
ZNF763	0.429048	1.4658e-22	-0.064628	0.160968	blue
S100A4	0.190832	3.00146e-05	-0.056413	0.221206	blue
CC2D2A	0.167871	0.000248844	-0.126677	0.00585253	blue
FHIT	0.34226	2.03707e-14	-0.0863671	0.060806	blue
FERMT3	0.788136	4.03739e-101	-0.0884232	0.0548943	blue
ITPR1	0.564431	4.61625e-41	-0.0819109	0.0754317	blue
CD101	0.397133	2.78546e-19	-0.0691593	0.133527	blue
ARHGEF1	0.548817	1.76632e-38	-0.105281	0.0221618	blue
FAM78A	0.799551	3.95355e-106	-0.0919741	0.0458116	blue
ARHGDIB	0.717715	6.82453e-76	-0.0854926	0.0634752	blue
ARHGAP25	0.752703	2.32322e-87	-0.106379	0.0208004	blue
STK17B	0.493408	2.49027e-30	-0.10967	0.017148	blue
SATB1	0.393927	5.69045e-19	-0.0608007	0.187287	blue
RASSF1	0.651123	2.86308e-58	-0.13613	0.00304193	blue
FGD4	0.286178	2.39119e-10	-0.0672974	0.14433	blue
DENND2D	0.649938	5.37532e-58	-0.0910962	0.0479307	blue
SUCLG2	0.20492	7.19286e-06	-0.133093	0.00377047	blue
USP4	0.379448	1.30275e-17	-0.0915568	0.0468088	blue
SLC38A2	-0.149733	0.00110312	-0.0784802	0.088543	blue
NPPC	0.0860655	0.0617159	0.0111013	0.809903	blue
FGFR4	0.0902543	0.0500394	0.146779	0.00138507	blue
SPSB4	0.0772565	0.0936409	0.0997332	0.0302792	blue
CDK4	-0.0331187	0.472873	0.0915744	0.0467664	blue
NPM3	-0.407373	2.69765e-20	0.272314	1.80417e-09	blue
GGH	-0.243358	8.61389e-08	0.174483	0.000138998	blue
POP7	-0.433759	4.48492e-23	0.331866	1.3449e-13	blue
BOLA3	-0.484319	3.94485e-29	0.262911	6.66788e-09	blue
FUT1	-0.203903	8.00071e-06	0.174493	0.000138866	blue
SEMA4D	0.350082	4.69396e-15	0.179447	8.85051e-05	blue
SSBP1	-0.41027	1.37314e-20	0.268604	3.04045e-09	blue
AP1S1	-0.293971	7.30654e-11	0.192976	2.43065e-05	blue
EIF5A	-0.33306	1.08674e-13	0.236945	1.90407e-07	blue
GGCT	-0.381875	7.79068e-18	0.163529	0.000360556	blue
BID	-0.300476	2.64049e-11	0.140705	0.00218373	blue
SRPRB	-0.378291	1.6619e-17	0.196545	1.7023e-05	blue
RPL36	-0.287346	2.00674e-10	0.184963	5.28391e-05	blue
RPN1	-0.286762	2.19062e-10	0.224912	7.94285e-07	blue
NDUFA6	-0.440389	8.20598e-24	0.186195	4.69891e-05	blue
LSM5	-0.374488	3.6751e-17	0.179332	8.94512e-05	blue
ARMC10	-0.378372	1.63362e-17	0.200112	1.18459e-05	blue
CDH3	0.492334	3.46644e-30	-0.211262	3.65726e-06	green
SFRP2	0.587149	4.48418e-45	-0.192483	2.55195e-05	green
ADAMTS16	0.493399	2.49719e-30	-0.129448	0.00485148	green
GLIS3	0.470116	2.51438e-27	-0.206902	5.83484e-06	green
GPR68	0.50358	1.0237e-31	-0.182738	6.5181e-05	green
COL16A1	0.626142	9.46192e-53	-0.129143	0.00495369	green
FIBIN	0.603646	3.41467e-48	-0.170862	0.000191709	green
MMP2	0.761198	1.93825e-90	-0.206613	6.01664e-06	green
SYNPO	0.682339	6.05026e-66	-0.261509	8.06878e-09	green
TNFRSF10D	0.43373	4.51827e-23	-0.116871	0.0110516	green
EDNRA	0.688938	1.08301e-67	-0.227772	5.69633e-07	green
JPH2	0.518278	8.38292e-34	-0.101702	0.0271465	green
CSPG4	0.412411	8.30064e-21	-0.0192477	0.676607	green
AHNAK	0.506252	4.34944e-32	-0.17376	0.000148286	green
SERPINE1	0.435985	2.5464e-23	-0.147397	0.00132112	green
VDR	0.600441	1.42343e-47	-0.188383	3.80835e-05	green
PDPN	0.37723	2.07579e-17	-0.147011	0.00136074	green
LTBP2	0.794567	6.65304e-104	-0.160081	0.000480916	green
COL11A1	0.619815	1.97296e-51	-0.119697	0.00924255	green
MN1	0.406457	3.335e-20	-0.139445	0.0023947	green
PTGER3	0.383055	6.05893e-18	-0.0608163	0.187174	green
ANTXR2	0.677393	1.1514e-64	-0.237666	1.74355e-07	green
LMOD1	0.543246	1.36787e-37	-0.174728	0.000135972	green
MXRA8	0.719174	2.46026e-76	-0.180339	8.15091e-05	green
ZNF365	0.391779	9.14372e-19	-0.145156	0.00156695	green
TEP1	0.564646	4.24426e-41	-0.2376	1.75768e-07	green
THBS2	0.720698	8.41595e-77	-0.135659	0.00314576	green
SPARC	0.69578	1.48957e-69	-0.193138	2.39205e-05	green
PRDM8	0.31591	2.12779e-12	-0.145965	0.00147374	green
ITPRIP	0.578518	1.63422e-43	-0.219484	1.475e-06	green
DCBLD1	0.441712	5.82082e-24	-0.194509	2.08757e-05	green
NETO1	0.562263	1.07402e-40	-0.131272	0.0042798	green
SGIP1	0.666125	7.66277e-62	-0.183975	5.80164e-05	green
GLI3	0.640613	6.93836e-56	-0.108593	0.0182759	green
WFDC1	0.482357	7.0843e-29	-0.111616	0.0152633	green
PRICKLE2	0.602899	4.76901e-48	-0.172431	0.000166912	green
MICAL2	0.639766	1.07027e-55	-0.102196	0.0264049	green
CALD1	0.818094	5.32176e-115	-0.210544	3.95231e-06	green
KIFC3	0.479476	1.66277e-28	-0.142535	0.00190731	green
ZFYVE26	0.552018	5.35272e-39	-0.26336	6.27169e-09	green
MYL9	0.624308	2.29858e-52	-0.170769	0.000193294	green
HIVEP3	0.536045	1.82384e-36	-0.0831111	0.0712359	green
CSDC2	0.481524	9.07419e-29	-0.10623	0.0209808	green
CRISPLD2	0.648282	1.2906e-57	-0.125248	0.00643797	green
SH3BP2	0.435661	2.76589e-23	-0.15636	0.000652018	green
PLXNB2	0.449982	6.57264e-25	-0.131477	0.00421961	green
ZYX	0.636339	6.08915e-55	-0.209337	4.50029e-06	green
ANGPTL2	0.736208	1.00177e-81	-0.120502	0.00877788	green
ENPEP	0.559914	2.66377e-40	-0.156154	0.000663001	green
SH3D19	0.405063	4.6001e-20	-0.21814	1.7151e-06	green
FBLIM1	0.541085	2.99561e-37	-0.163901	0.000349403	green
NDST1	0.666777	5.30289e-62	-0.175002	0.000132658	green
PXN	0.492484	3.31059e-30	-0.128613	0.00513543	green
NFAT5	0.547296	3.10032e-38	-0.138297	0.00260307	green
ITPRIPL2	0.443932	3.25989e-24	-0.104741	0.0228589	green
ELK3	0.617013	7.40913e-51	-0.140172	0.00227074	green
KANK2	0.694892	2.61725e-69	-0.101904	0.026842	green
RUNX1	0.611043	1.18894e-49	-0.0975058	0.034192	green
ZBTB7A	0.353108	2.63076e-15	-0.142218	0.00195274	green
FOXP1	0.703259	1.19472e-71	-0.124368	0.00682425	green
CHST15	0.587531	3.81549e-45	-0.0845535	0.0664481	green
CHD9	0.418516	1.93717e-21	-0.14277	0.00187417	green
ZDHHC7	0.437418	1.76467e-23	-0.13937	0.0024078	green
AFAP1	0.621311	9.67961e-52	-0.0822529	0.0742161	green
RARA	0.505196	6.10612e-32	-0.111714	0.0151735	green
HIVEP2	0.508693	1.97593e-32	-0.108981	0.017863	green
ATXN1	0.543534	1.2317e-37	-0.0653057	0.156614	green
NCOR2	0.70276	1.65592e-71	-0.0615822	0.18167	green
ADARB1	0.594336	2.06685e-46	-0.0802195	0.0816836	green
PPFIBP1	0.542996	1.49853e-37	-0.10512	0.022368	green
ADD1	0.565977	2.51791e-41	-0.111767	0.0151246	green
PPP1R9B	0.525153	8.16094e-35	-0.0911915	0.0476968	green
SSH1	0.624459	2.13683e-52	-0.0826711	0.0727516	green
DOCK1	0.60407	2.82396e-48	-0.0614159	0.182856	green
PACS1	0.529952	1.55549e-35	-0.102046	0.0266287	green
ZMIZ2	0.316137	2.04813e-12	-0.0509931	0.268885	green
ARAP1	0.469503	2.99475e-27	-0.0527636	0.252592	green
NCKAP5L	0.429419	1.33605e-22	-0.0583303	0.20588	green
CYB5R3	0.471801	1.55132e-27	-0.122083	0.00792544	green
RREB1	0.326758	3.31377e-13	-0.0606551	0.188347	green
AKAP11	0.432304	6.47868e-23	-0.0537336	0.243963	green
ANKRD11	0.441615	5.96929e-24	-0.0307366	0.50531	green
WDR81	0.503979	9.01398e-32	-0.0473768	0.304357	green
MYO9B	0.561388	1.50767e-40	-0.0366067	0.427511	green
ZC3H7A	0.385917	3.27815e-18	-0.0181306	0.694405	green
C1QL4	0.112001	0.0149125	0.0790861	0.086103	green
SNRPG	-0.535017	2.62649e-36	0.338737	3.89314e-14	green
HS3ST1	0.450875	5.17379e-25	-0.186008	4.78381e-05	red
AMIGO2	0.411448	1.04137e-20	-0.161997	0.000410077	red
SERPINA5	0.720865	7.4766e-77	-0.0528668	0.251664	red
DIO2	0.305472	1.18742e-11	-0.150498	0.00103928	red
LRFN5	0.850256	4.389e-133	-0.0487079	0.290956	red
KCNA5	0.690861	3.2865e-68	-0.0946327	0.0398682	red
PCDHB4	0.432124	6.7794e-23	-0.102464	0.0260109	red
RPH3AL	0.638078	2.527e-55	-0.113109	0.0139429	red
C2CD4B	0.655576	2.61669e-59	-0.0767108	0.0959887	red
ZNF540	0.763668	2.33343e-91	-0.122186	0.00787247	red
FMN1	0.443555	3.59863e-24	-0.0861002	0.0616106	red
ZNF491	0.370402	8.52284e-17	-0.0437175	0.343271	red
REM2	0.358369	9.47383e-16	-0.113668	0.0134749	red
ACOT2	0.254529	2.04996e-08	-0.126007	0.0061207	red
SNRPN	0.733325	8.75231e-81	-0.0780522	0.0903003	red
TTC8	0.566995	1.68607e-41	-0.111558	0.0153162	red
COX16	0.159995	0.000484344	-0.136219	0.0030226	red
NRXN1	0.363243	3.61536e-16	0.0994958	0.0306771	red
RNF182	0.494992	1.52566e-30	0.106664	0.0204603	red
HES6	0.332264	1.2529e-13	0.132869	0.00382999	red
LMX1B	0.548244	2.18415e-38	0.0940005	0.0412189	red
USH1C	0.761349	1.704e-90	0.0402077	0.383442	red
ELOVL2	0.442098	5.26368e-24	0.137176	0.00282238	red
INSM1	0.48186	8.21255e-29	0.0799866	0.0825765	red
EPHA5	0.737684	3.2658e-82	-0.00560648	0.903309	red
SLC8A2	0.661019	1.32895e-60	0.0314553	0.495403	red
LINGO1	0.526384	5.34849e-35	0.144382	0.00166113	red
KCNK12	0.456658	1.08119e-25	0.0767813	0.0956827	red
GNG4	0.686374	5.23787e-67	0.102222	0.0263666	red
SCG3	0.920114	1.83782e-193	-0.0175764	0.703296	red
MGAT4C	0.72949	1.49887e-79	0.0407077	0.377551	red
PARD6A	0.724752	4.68332e-78	0.177298	0.000107762	red
KSR2	0.299331	3.16423e-11	0.0857957	0.0625393	red
SYT1	0.836252	9.96428e-125	0.0227219	0.622436	red
RNF157	0.325799	3.91747e-13	0.16919	0.000221916	red
GMPR	0.415867	3.65557e-21	0.164546	0.000330835	red
BSPRY	0.357031	1.23053e-15	0.177187	0.00010886	red
FRMPD1	0.633473	2.56373e-54	0.0639738	0.165258	red
HPCA	0.759482	8.30766e-90	0.0601261	0.192237	red
SYNGR3	0.403417	6.71186e-20	0.107842	0.0191013	red
MTMR7	0.536067	1.80952e-36	0.0940049	0.0412095	red
COQ10A	0.774122	2.22621e-95	0.154493	0.000757756	red
PSTK	0.429495	1.31118e-22	0.156696	0.000634547	red
CXXC5	-0.392832	7.24937e-19	-0.124516	0.00675753	brown
ADCY10	0.399722	1.55533e-19	0.137728	0.0027124	brown
COCH	0.60708	7.26285e-49	0.104978	0.022551	brown
CNTNAP2	0.519639	5.30738e-34	0.0952375	0.0386114	brown
DMRT2	0.557635	6.38645e-40	0.155766	0.000684063	brown
RAB6B	0.65272	1.21949e-58	0.182213	6.84626e-05	brown
CYP4F3	0.642203	3.06565e-56	0.12389	0.00704235	brown
RPL39L	0.539623	5.0759e-37	0.321482	8.26371e-13	brown
RND2	0.553481	3.08911e-39	0.178351	9.78856e-05	brown
CABYR	0.537105	1.25062e-36	0.125779	0.0062145	brown
RAB3B	0.492962	2.8572e-30	0.183471	6.08386e-05	brown
DMRT3	0.484486	3.7527e-29	0.113016	0.0140216	brown
ATRNL1	0.463492	1.63459e-26	0.096609	0.0358849	brown
OLFM1	0.404745	4.9495e-20	0.147929	0.00126826	brown
ECT2	0.755374	2.58005e-88	0.344204	1.41967e-14	brown
TXNRD1	0.662241	6.74872e-61	0.214828	2.47731e-06	brown
FGF12	0.476358	4.14732e-28	0.17227	0.000169302	brown
ACTL6A	0.759696	6.93759e-90	0.321907	7.68279e-13	brown
B4GALNT1	0.515553	2.0796e-33	0.146709	0.00139257	brown
MRAP2	0.556096	1.14799e-39	0.112618	0.0143653	brown
DNAJC19	0.703788	8.44388e-72	0.296957	4.59379e-11	brown
SPC24	0.532552	6.26504e-36	0.30039	2.67681e-11	brown
MCOLN3	0.486438	2.08692e-29	0.160107	0.000479886	brown
SEMA6D	0.433465	4.83124e-23	0.148924	0.0011745	brown
POMC	0.35381	2.29846e-15	0.153951	0.000791298	brown
SCN9A	0.637525	3.34396e-55	0.105373	0.0220444	brown
GMPS	0.642282	2.94428e-56	0.37758	1.92919e-17	brown
USP13	0.618415	3.82866e-51	0.266802	3.90635e-09	brown
KIAA1549	0.632468	4.22792e-54	0.160037	0.000482672	brown
HOXB7	0.454904	1.74392e-25	0.206099	6.35246e-06	brown
ETV4	0.454567	1.91074e-25	0.177339	0.000107368	brown
MAP1B	0.531893	7.89436e-36	0.128737	0.00509228	brown
GCLC	0.631923	5.54274e-54	0.161044	0.000444001	brown
ME1	0.634866	1.27691e-54	0.159343	0.000511132	brown
FAM83D	0.595245	1.39308e-46	0.213411	2.8943e-06	brown
RNASEH2A	0.382756	6.45766e-18	0.325599	4.05667e-13	brown
PANX2	0.598294	3.67204e-47	0.175769	0.0001238	brown
TSPAN33	0.591345	7.51076e-46	0.201793	9.96327e-06	brown
SRXN1	0.60227	6.31451e-48	0.142263	0.00194618	brown
EIF5A2	0.619942	1.85737e-51	0.232082	3.42306e-07	brown
ZNF639	0.78097	3.93761e-98	0.241943	1.02821e-07	brown
PRKAA2	0.466762	6.52024e-27	0.18649	4.56836e-05	brown
MRPL47	0.718823	3.14631e-76	0.315069	2.45027e-12	brown
GCNT2	0.582871	2.70138e-44	0.235182	2.3588e-07	brown
RPL35A	0.45392	2.27755e-25	0.326223	3.63826e-13	brown
FZD7	0.522841	1.79699e-34	0.169255	0.00022068	brown
PFN2	0.501374	2.06418e-31	0.18759	4.11109e-05	brown
SMO	0.699465	1.40794e-70	0.208794	4.77013e-06	brown
ARTN	0.53832	8.10006e-37	0.138321	0.00259855	brown
FXR1	0.765002	7.35635e-92	0.234323	2.61654e-07	brown
CCDC136	0.540941	3.15579e-37	0.12387	0.00705156	brown
ALG3	0.748473	7.1264e-86	0.242521	9.56644e-08	brown
ETV5	0.408222	2.21459e-20	0.183678	5.96659e-05	brown
CLCN2	0.654578	4.4906e-59	0.203549	8.30198e-06	brown
MAGEF1	0.747246	1.89963e-85	0.212557	3.17713e-06	brown
LSG1	0.586963	4.8521e-45	0.257145	1.44997e-08	brown
SLCO3A1	0.551763	5.89008e-39	0.232537	3.24206e-07	brown
CENPN	0.491963	3.88542e-30	0.27922	6.68667e-10	brown
PIGX	0.589473	1.6723e-45	0.202654	9.11237e-06	brown
ADCY3	0.736127	1.06531e-81	0.28803	1.81009e-10	brown
CHAC1	0.423323	6.0304e-22	0.163108	0.000373602	brown
TBCCD1	0.705699	2.39455e-72	0.265376	4.75673e-09	brown
FAM169A	0.553087	3.58282e-39	0.134939	0.00331097	brown
SOX5	0.54517	6.77571e-38	0.161969	0.000411033	brown
PSMD2	0.775196	8.36531e-96	0.225694	7.25588e-07	brown
ZDBF2	0.528586	2.50013e-35	0.163664	0.000356481	brown
TOR3A	0.690315	4.61463e-68	0.278918	6.98749e-10	brown
MFN1	0.718197	4.87593e-76	0.228417	5.28159e-07	brown
WDR53	0.597327	5.61353e-47	0.281448	4.82558e-10	brown
RPIA	0.553062	3.61657e-39	0.258525	1.20605e-08	brown
MANSC1	0.521368	2.96209e-34	0.172833	0.000161051	brown
SIAH2	0.58281	2.77027e-44	0.215517	2.29589e-06	brown
ETNK2	0.561539	1.42254e-40	0.186973	4.36186e-05	brown
RPL22L1	0.548497	1.98854e-38	0.174232	0.000142159	brown
CEBPG	0.583002	2.55779e-44	0.200569	1.13035e-05	brown
PRDX1	0.458163	7.15796e-26	0.186522	4.55441e-05	brown
PAQR3	0.463644	1.56661e-26	0.218258	1.69257e-06	brown
SENP5	0.681672	9.03512e-66	0.287584	1.93586e-10	brown
GPI	0.548149	2.26187e-38	0.197229	1.58877e-05	brown
GSTA4	0.506774	3.67555e-32	0.141916	0.0019969	brown
KCNMB3	0.480173	1.35376e-28	0.152867	0.000862511	brown
CYB5R2	0.503213	1.15095e-31	0.163477	0.00036216	brown
TM4SF1	0.504699	7.15933e-32	0.171506	0.000181142	brown
FECH	0.559893	2.68606e-40	0.15321	0.000839347	brown
LRP12	0.582563	3.07134e-44	0.14143	0.00207011	brown
RABEPK	0.524502	1.01973e-34	0.321859	7.74591e-13	brown
MRPL4	0.44398	3.21891e-24	0.232497	3.25785e-07	brown
SFXN1	0.675058	4.53448e-64	0.208276	5.04148e-06	brown
EIF4A2	0.60687	7.98705e-49	0.231142	3.82877e-07	brown
PARL	0.569574	6.06742e-42	0.117114	0.0108841	brown
MAP3K13	0.582439	3.23381e-44	0.1238	0.00708439	brown
DUSP14	0.599662	2.0098e-47	0.178973	9.24516e-05	brown
TBL1XR1	0.659258	3.50907e-60	0.169498	0.000216037	brown
AKR1B1	0.398897	1.87392e-19	0.15243	0.000892819	brown
C21orf91	0.515817	1.90523e-33	0.142165	0.00196046	brown
FANCE	0.422987	6.54698e-22	0.157478	0.000595479	brown
LCLAT1	0.642334	2.86616e-56	0.220546	1.30832e-06	brown
FAM20B	0.711584	4.62939e-74	0.206623	6.01042e-06	brown
PIK3CA	0.760817	2.67931e-90	0.172713	0.000162781	brown
UBXN7	0.66749	3.5395e-62	0.187014	4.34483e-05	brown
DHX36	0.6357	8.40191e-55	0.238159	1.64148e-07	brown
NCEH1	0.362727	4.00667e-16	0.131773	0.00413374	brown
DVL3	0.66507	1.3883e-61	0.111576	0.0152998	brown
KEAP1	0.647962	1.52788e-57	0.187959	3.96735e-05	brown
B4GALT4	0.502011	1.68713e-31	0.137511	0.00275514	brown
NDUFA7	0.349742	5.00744e-15	0.204191	7.76341e-06	brown
SLC6A9	0.304388	1.41428e-11	0.137467	0.0027639	brown
FAM131A	0.732333	1.8333e-80	0.153416	0.000825692	brown
NDUFA8	0.458631	6.29425e-26	0.24126	1.11937e-07	brown
RAD23A	0.610372	1.61828e-49	0.258919	1.14406e-08	brown
GTPBP3	0.471106	1.89375e-27	0.210224	4.09122e-06	brown
UFSP1	0.383191	5.88557e-18	0.170736	0.000193855	brown
ADCK2	0.552747	4.07068e-39	0.233145	3.0145e-07	brown
OPA1	0.655212	3.18783e-59	0.207735	5.3407e-06	brown
GFM1	0.556601	9.47513e-40	0.222556	1.041e-06	brown
SPR	0.525338	7.6608e-35	0.219234	1.51705e-06	brown
ST3GAL3	0.515356	2.22024e-33	0.162443	0.00039506	brown
PHC3	0.636227	6.44166e-55	0.178599	9.56813e-05	brown
CORO1C	0.720768	8.00987e-77	0.207376	5.54856e-06	brown
PAK2	0.622751	4.86012e-52	0.201258	1.05292e-05	brown
NSUN3	0.511707	7.39541e-33	0.121802	0.00807151	brown
SLC16A13	0.608042	4.69118e-49	0.151427	0.000966295	brown
C1D	0.356916	1.25845e-15	0.208896	4.71816e-06	brown
RPS6KC1	0.686409	5.12727e-67	0.170884	0.000191349	brown
SOD1	0.491156	4.97662e-30	0.186217	4.68928e-05	brown
FBXO30	0.575115	6.54844e-43	0.144096	0.00169727	brown
AIFM2	0.349115	5.64081e-15	0.133734	0.00360467	brown
SLC33A1	0.520914	3.45321e-34	0.205616	6.68483e-06	brown
GNA13	0.675129	4.35223e-64	0.164466	0.0003331	brown
KPNA1	0.51804	9.07633e-34	0.188899	3.62292e-05	brown
RNF13	0.535358	2.32762e-36	0.157878	0.000576345	brown
GHITM	0.305439	1.19392e-11	0.207521	5.46375e-06	brown
MAP1S	0.3207	9.44771e-13	0.172056	0.000172553	brown
MRI1	0.301801	2.13946e-11	0.138237	0.00261445	brown
SSR3	0.221574	1.16428e-06	0.177011	0.000110618	brown
DNASE2	0.502901	1.2711e-31	0.177472	0.000106074	brown
OGFOD1	0.476738	3.71271e-28	0.191919	2.69783e-05	brown
S100A2	-0.277303	8.83211e-10	-0.204666	7.38645e-06	turquoise
S100A9	-0.355169	1.76736e-15	-0.149001	0.00116756	turquoise
ZC3H12A	-0.353527	2.42727e-15	-0.229556	4.61936e-07	turquoise
ZNF608	0.216567	2.04392e-06	-0.126733	0.00583048	turquoise
LY96	-0.397803	2.39659e-19	-0.146397	0.00142605	turquoise
CD59	-0.298849	3.41437e-11	-0.181634	7.22673e-05	turquoise
ZNF528	0.229533	4.63172e-07	-0.0671435	0.145253	turquoise
AHDC1	0.201501	1.0268e-05	-0.0794418	0.0846959	turquoise
PLEKHG5	0.191424	2.83223e-05	-0.0763344	0.0976353	turquoise
NIN	0.296814	4.69795e-11	-0.0780787	0.0901908	turquoise
TACC2	0.257559	1.37208e-08	-0.0657513	0.153799	turquoise
TBC1D8	0.284627	3.01495e-10	-0.0575858	0.211737	turquoise
MADD	0.401705	9.91989e-20	-0.0654548	0.155667	turquoise
FER	0.282882	3.90623e-10	-0.0330719	0.4735	turquoise
EXD3	0.172362	0.000167931	-0.0552989	0.230476	turquoise
SRC	0.294369	6.8697e-11	-0.0576542	0.211194	turquoise
DPYSL5	0.304946	1.29267e-11	0.105456	0.0219392	turquoise
HOXD13	0.391931	8.84248e-19	0.23199	3.46078e-07	turquoise
PRAME	0.406317	3.44493e-20	0.222711	1.02275e-06	turquoise
KIF1A	0.4481	1.08544e-24	0.195616	1.86885e-05	turquoise
IGF2BP1	0.437999	1.52004e-23	0.234523	2.55427e-07	turquoise
MSI1	0.608587	3.66074e-49	0.248957	4.23101e-08	turquoise
ZNF695	0.542073	2.0954e-37	0.306035	1.08426e-11	turquoise
WNK2	0.451667	4.18349e-25	0.143453	0.00178108	turquoise
ENHO	0.441875	5.57922e-24	0.209407	4.46694e-06	turquoise
FOXD3	0.407913	2.37976e-20	0.193559	2.29444e-05	turquoise
FSD1	0.450053	6.44793e-25	0.178859	9.34306e-05	turquoise
IGF2BP3	0.387511	2.32244e-18	0.162348	0.000398216	turquoise
MYCN	0.262158	7.38803e-09	0.140227	0.00226162	turquoise
KHK	0.476446	4.04264e-28	0.369379	1.0501e-16	turquoise
KCNJ11	0.386862	2.67325e-18	0.194811	2.02555e-05	turquoise
EPCAM	0.477685	2.81434e-28	0.298708	3.49061e-11	turquoise
ZNF280B	0.433381	4.93553e-23	0.150801	0.00101494	turquoise
GLS2	0.401264	1.09667e-19	0.235506	2.26795e-07	turquoise
KLHL23	0.69319	7.65751e-69	0.323372	5.96898e-13	turquoise
MSH6	0.746655	3.03892e-85	0.475707	5.01436e-28	turquoise
ADAM11	0.504207	8.38006e-32	0.202048	9.70353e-06	turquoise
GPR63	0.483093	5.69128e-29	0.261237	8.37169e-09	turquoise
MYO3A	0.364821	2.63716e-16	0.15182	0.000936884	turquoise
CDC25A	0.713588	1.18113e-74	0.383312	5.73549e-18	turquoise
MELK	0.503814	9.50063e-32	0.294853	6.37411e-11	turquoise
SPC25	0.608763	3.37888e-49	0.394218	5.33439e-19	turquoise
AURKB	0.577288	2.70355e-43	0.345256	1.16672e-14	turquoise
SBK1	0.272297	1.80859e-09	0.0839047	0.068568	turquoise
TOP2A	0.708601	3.46493e-73	0.2724	1.78223e-09	turquoise
KLRG2	0.310413	5.30717e-12	0.186478	4.57348e-05	turquoise
MYBL2	0.614464	2.44159e-50	0.305743	1.13655e-11	turquoise
NUF2	0.623555	3.30386e-52	0.306912	9.40464e-12	turquoise
MTHFD2	0.496843	8.5779e-31	0.343056	1.75749e-14	turquoise
CENPA	0.644319	1.02615e-56	0.371675	6.56536e-17	turquoise
PAX6	0.533343	4.74284e-36	0.120848	0.00858439	turquoise
UGT8	0.499744	3.45444e-31	0.194846	2.01843e-05	turquoise
LRP1B	0.385035	3.96376e-18	0.0923968	0.0448197	turquoise
KIF18B	0.741846	1.32904e-83	0.288938	1.57775e-10	turquoise
PODXL2	0.427252	2.29136e-22	0.201851	9.90376e-06	turquoise
OTX1	0.344755	1.28107e-14	0.128084	0.00532314	turquoise
EXO1	0.682776	4.65165e-66	0.321044	8.90776e-13	turquoise
EME1	0.672091	2.54279e-63	0.293851	7.44325e-11	turquoise
RRM2	0.507454	2.95115e-32	0.30536	1.20913e-11	turquoise
GMNN	0.47021	2.44782e-27	0.356211	1.44368e-15	turquoise
BLM	0.732172	2.06653e-80	0.331358	1.47242e-13	turquoise
NEK2	0.635128	1.11983e-54	0.328444	2.46544e-13	turquoise
UBE2C	0.504855	6.81175e-32	0.314812	2.55785e-12	turquoise
C2orf15	0.547262	3.14014e-38	0.269895	2.5376e-09	turquoise
FANCL	0.516294	1.62534e-33	0.332038	1.30447e-13	turquoise
MED12L	0.497083	7.95887e-31	0.200456	1.14355e-05	turquoise
STOX1	0.343942	1.49069e-14	0.134091	0.00351519	turquoise
EZH2	0.632502	4.15772e-54	0.292834	8.70575e-11	turquoise
KIF15	0.7356	1.58619e-81	0.308651	7.08525e-12	turquoise
CDC25C	0.589455	1.68482e-45	0.277902	8.0986e-10	turquoise
CHAF1B	0.63541	9.71818e-55	0.30821	7.61422e-12	turquoise
CBS	0.334981	7.69603e-14	0.149061	0.00116219	turquoise
MNX1	0.346737	8.83736e-15	0.133952	0.00354983	turquoise
KCNH8	0.420067	1.33194e-21	0.0917174	0.0464228	turquoise
ATAD5	0.815375	1.22801e-113	0.299508	3.07731e-11	turquoise
B4GALNT4	0.578277	1.80411e-43	0.175138	0.000131043	turquoise
CCT4	0.366779	1.77885e-16	0.335134	7.48654e-14	turquoise
DDN	0.322899	6.47674e-13	0.0752016	0.102727	turquoise
KIF24	0.507461	2.94503e-32	0.224647	8.18905e-07	turquoise
ACAT2	0.460746	3.51017e-26	0.310602	5.14437e-12	turquoise
KPNA2	0.625231	1.47134e-52	0.33718	5.16976e-14	turquoise
KCNN1	0.312822	3.5636e-12	0.135239	0.00324116	turquoise
RACGAP1	0.692941	8.95344e-69	0.365442	2.32847e-16	turquoise
PPM1E	0.357563	1.10927e-15	0.149952	0.00108443	turquoise
PLEKHG4	0.46556	9.15218e-27	0.19333	2.34691e-05	turquoise
ALDOC	0.390857	1.11962e-18	0.230826	3.97503e-07	turquoise
POLQ	0.58906	1.99402e-45	0.217216	1.90158e-06	turquoise
PNPT1	0.572304	2.03687e-42	0.383752	5.22021e-18	turquoise
RFC3	0.664481	1.93252e-61	0.327892	2.71684e-13	turquoise
IGSF9	0.522198	2.23565e-34	0.179074	9.1597e-05	turquoise
CCNB1	0.454482	1.95554e-25	0.318113	1.4675e-12	turquoise
NCAPG	0.68465	1.49732e-66	0.294341	6.8998e-11	turquoise
E2F2	0.515976	1.80666e-33	0.27421	1.37755e-09	turquoise
ARNT2	0.376669	2.33436e-17	0.194901	2.00731e-05	turquoise
FANCG	0.475933	4.69428e-28	0.243358	8.61388e-08	turquoise
YEATS4	0.290739	1.20001e-10	0.247132	5.34461e-08	turquoise
VAX2	0.420853	1.10102e-21	0.152211	0.000908421	turquoise
PYCR1	0.378113	1.72522e-17	0.200297	1.16229e-05	turquoise
RAC3	0.355175	1.76514e-15	0.143439	0.00178294	turquoise
CEP55	0.399588	1.603e-19	0.26619	4.25141e-09	turquoise
IL23A	0.291258	1.10861e-10	0.164626	0.000328602	turquoise
STMN1	0.54772	2.65138e-38	0.260058	9.81608e-09	turquoise
PLK1	0.599177	2.48928e-47	0.267285	3.65301e-09	turquoise
PLEKHG6	0.30171	2.17063e-11	0.193869	2.22473e-05	turquoise
DACH1	0.387247	2.45916e-18	0.125273	0.00642728	turquoise
ESCO2	0.500186	3.00562e-31	0.217206	1.90354e-06	turquoise
STIL	0.643015	2.01674e-56	0.290232	1.29625e-10	turquoise
CDCA2	0.584257	1.51408e-44	0.219436	1.48288e-06	turquoise
FBXO5	0.651415	2.45082e-58	0.292131	9.69761e-11	turquoise
FEN1	0.689116	9.70202e-68	0.312786	3.5853e-12	turquoise
MEX3A	0.548114	2.29124e-38	0.157238	0.000607224	turquoise
NCAPD2	0.558359	4.84001e-40	0.254844	1.96655e-08	turquoise
HELLS	0.575007	6.84352e-43	0.256998	1.47857e-08	turquoise
DNMT3B	0.337189	5.16119e-14	0.137959	0.00266758	turquoise
BRCA1	0.756977	6.81066e-89	0.248923	4.24969e-08	turquoise
NMNAT3	0.434141	4.07055e-23	0.183111	6.29383e-05	turquoise
TOM1L1	0.605	1.85892e-48	0.299574	3.04545e-11	turquoise
DHRS13	0.610369	1.61994e-49	0.24836	4.56812e-08	turquoise
FANCC	0.675591	3.32056e-64	0.28568	2.57625e-10	turquoise
SHMT2	0.517108	1.23958e-33	0.357611	1.0989e-15	turquoise
TIPIN	0.610158	1.78464e-49	0.330936	1.5869e-13	turquoise
C9orf163	0.386817	2.69923e-18	0.149755	0.0011012	turquoise
TUB	0.576295	4.05517e-43	0.197638	1.52424e-05	turquoise
DHRS11	0.499868	3.32195e-31	0.235278	2.33163e-07	turquoise
LIN9	0.595542	1.22403e-46	0.276328	1.01665e-09	turquoise
GJC1	0.562875	8.46754e-41	0.206628	6.00695e-06	turquoise
DNAH14	0.490256	6.55219e-30	0.193824	2.23483e-05	turquoise
FAM136A	0.660575	1.69888e-60	0.362097	4.54108e-16	turquoise
CTNNAL1	0.385039	3.96062e-18	0.217991	1.74403e-06	turquoise
ADM2	0.284498	3.07341e-10	0.15586	0.000678923	turquoise
DKKL1	0.341273	2.44451e-14	0.131854	0.00411053	turquoise
SLC5A6	0.349254	5.49361e-15	0.248716	4.36433e-08	turquoise
CCDC150	0.483688	4.76378e-29	0.170143	0.000204192	turquoise
GTF3C5	0.535417	2.27904e-36	0.244792	7.19207e-08	turquoise
PRR11	0.580847	6.25906e-44	0.235692	2.2174e-07	turquoise
TET1	0.47074	2.10313e-27	0.163916	0.000348983	turquoise
SNRPD1	0.559	3.78611e-40	0.318516	1.37062e-12	turquoise
RFPL3S	0.449811	6.87969e-25	0.1807	7.88255e-05	turquoise
FADS1	0.396422	3.26583e-19	0.186418	4.59987e-05	turquoise
GPR3	0.345024	1.21836e-14	0.152106	0.000915999	turquoise
FKBP4	0.420802	1.1146e-21	0.240376	1.24906e-07	turquoise
C19orf48	0.512701	5.33639e-33	0.273109	1.61169e-09	turquoise
HMGCS1	0.335718	6.73779e-14	0.154441	0.000760885	turquoise
RALGPS1	0.476934	3.50576e-28	0.169683	0.000212592	turquoise
ZBTB39	0.771146	3.26598e-94	0.29515	6.08671e-11	turquoise
TMEM177	0.594242	2.15257e-46	0.3376	4.79018e-14	turquoise
TUBA1B	0.546466	4.20969e-38	0.34842	6.43379e-15	turquoise
GLO1	0.440765	7.44413e-24	0.299601	3.0325e-11	turquoise
ELOVL7	0.352208	3.12712e-15	0.177242	0.000108313	turquoise
FIGNL1	0.482965	5.9125e-29	0.186658	4.49579e-05	turquoise
BNIP3	0.335973	6.43472e-14	0.140958	0.00214335	turquoise
POLA2	0.684912	1.27716e-66	0.299997	2.8486e-11	turquoise
USP1	0.587412	4.01358e-45	0.252337	2.73164e-08	turquoise
HUNK	0.391623	9.46265e-19	0.126792	0.00580728	turquoise
AHCY	0.374947	3.34094e-17	0.268444	3.10869e-09	turquoise
SAC3D1	0.435556	2.8404e-23	0.29097	1.15844e-10	turquoise
GAS2L3	0.506273	4.31881e-32	0.265811	4.47955e-09	turquoise
PSMD11	0.626152	9.41484e-53	0.266814	3.89942e-09	turquoise
TAF4B	0.373265	4.73319e-17	0.165256	0.000311457	turquoise
SSX2IP	0.50672	3.74061e-32	0.206923	5.82222e-06	turquoise
WDR5	0.619612	2.17254e-51	0.301555	2.22492e-11	turquoise
WDR34	0.452824	3.06327e-25	0.267611	3.49127e-09	turquoise
ZNF74	0.413327	6.68491e-21	0.172389	0.000167538	turquoise
RGS9BP	0.257919	1.30777e-08	0.115957	0.0117002	turquoise
PARP1	0.706282	1.62722e-72	0.278543	7.37884e-10	turquoise
RPA1	0.645834	4.66184e-57	0.262739	6.82664e-09	turquoise
PKMYT1	0.350896	4.01972e-15	0.195467	1.89694e-05	turquoise
DHX40	0.669207	1.33229e-62	0.2973	4.35377e-11	turquoise
AADAT	0.525772	6.59969e-35	0.129092	0.00497064	turquoise
MCM4	0.631436	7.05497e-54	0.221695	1.14844e-06	turquoise
SNRPE	0.509051	1.75881e-32	0.319847	1.09299e-12	turquoise
PLD6	0.531408	9.35543e-36	0.167326	0.000260833	turquoise
CCDC59	0.486013	2.37238e-29	0.338167	4.32e-14	turquoise
C15orf61	0.445029	2.44387e-24	0.292359	9.36472e-11	turquoise
SURF2	0.420476	1.20631e-21	0.318002	1.49536e-12	turquoise
NUDT1	0.404719	4.97926e-20	0.254704	2.00303e-08	turquoise
ZBTB5	0.526077	5.94399e-35	0.226246	6.8057e-07	turquoise
USP18	0.287927	1.83847e-10	0.15385	0.000797647	turquoise
POLR2D	0.748125	9.41741e-86	0.330441	1.73277e-13	turquoise
PAIP2B	0.434381	3.83054e-23	0.201784	9.97285e-06	turquoise
FANCA	0.58906	1.99393e-45	0.21976	1.42984e-06	turquoise
TMEM201	0.63556	9.01297e-55	0.274426	1.33567e-09	turquoise
RTKN	0.442858	4.31771e-24	0.259518	1.05564e-08	turquoise
WDSUB1	0.547232	3.1746e-38	0.250405	3.51087e-08	turquoise
PHLPP1	0.55509	1.68163e-39	0.19509	1.96984e-05	turquoise
DCK	0.329286	2.12539e-13	0.250171	3.6185e-08	turquoise
C17orf58	0.438285	1.41244e-23	0.26871	2.9954e-09	turquoise
ANP32B	0.552986	3.72191e-39	0.292859	8.67185e-11	turquoise
DLX4	0.339599	3.32531e-14	0.115072	0.0123603	turquoise
FLVCR1	0.61061	1.4505e-49	0.214087	2.68759e-06	turquoise
RAD18	0.603131	4.29906e-48	0.302777	1.831e-11	turquoise
APTX	0.363652	3.33199e-16	0.230232	4.26451e-07	turquoise
FOXN2	0.31182	4.20775e-12	0.255773	1.73959e-08	turquoise
C2orf68	0.635908	7.56506e-55	0.293204	8.22386e-11	turquoise
CISD3	0.338627	3.97194e-14	0.26866	3.01667e-09	turquoise
TPRKB	0.548304	2.13614e-38	0.318079	1.47578e-12	turquoise
PHB2	0.339936	3.12581e-14	0.288756	1.62201e-10	turquoise
DCLRE1A	0.563123	7.68857e-41	0.261908	7.64377e-09	turquoise
TNFRSF11A	0.321681	7.98676e-13	0.143094	0.00182939	turquoise
MDH1	0.339457	3.4127e-14	0.255636	1.77129e-08	turquoise
PPM1G	0.608889	3.19007e-49	0.355366	1.70128e-15	turquoise
HMGA1	0.443462	3.68698e-24	0.184839	5.34613e-05	turquoise
ASRGL1	0.33392	9.31434e-14	0.134239	0.00347888	turquoise
NIPSNAP1	0.521464	2.8668e-34	0.250619	3.41504e-08	turquoise
COQ3	0.492355	3.4445e-30	0.253259	2.42184e-08	turquoise
FOXRED2	0.51884	6.94223e-34	0.163587	0.000358811	turquoise
SHMT1	0.484789	3.42693e-29	0.177188	0.000108851	turquoise
TPI1	0.305289	1.22317e-11	0.259015	1.12939e-08	turquoise
MARS2	0.474776	6.57238e-28	0.201608	1.01558e-05	turquoise
DNMT1	0.639636	1.14386e-55	0.251722	2.95948e-08	turquoise
E2F8	0.530499	1.28535e-35	0.158458	0.000549639	turquoise
MTIF2	0.587455	3.94019e-45	0.311973	4.10219e-12	turquoise
NOL7	0.513907	3.58557e-33	0.331915	1.33321e-13	turquoise
UMPS	0.510792	9.97381e-33	0.255626	1.77366e-08	turquoise
SMYD5	0.610473	1.54464e-49	0.304363	1.41993e-11	turquoise
KIAA1841	0.389912	1.37695e-18	0.21797	1.74812e-06	turquoise
TTC27	0.640933	5.8889e-56	0.330592	1.68693e-13	turquoise
ERAL1	0.686649	4.42603e-67	0.273527	1.51862e-09	turquoise
C12orf29	0.307509	8.5351e-12	0.269603	2.6437e-09	turquoise
PPM1D	0.692687	1.0501e-68	0.273995	1.42059e-09	turquoise
GMCL1	0.606264	1.05095e-48	0.242656	9.40534e-08	turquoise
GPR75	0.485706	2.60197e-29	0.171041	0.000188711	turquoise
RPP21	0.426789	2.56966e-22	0.25855	1.20205e-08	turquoise
DNMT3A	0.692053	1.56175e-68	0.237486	1.78231e-07	turquoise
PCYT2	0.37183	6.3605e-17	0.215634	2.2664e-06	turquoise
DDX31	0.626566	7.69902e-53	0.282741	3.98818e-10	turquoise
NAA35	0.620785	1.24387e-51	0.291621	1.04861e-10	turquoise
TRAF4	0.424271	4.78035e-22	0.220925	1.25342e-06	turquoise
TTF1	0.669862	9.16088e-63	0.26449	5.37267e-09	turquoise
TTC30A	0.519052	6.46512e-34	0.216365	2.09018e-06	turquoise
MRPS35	0.31455	2.67244e-12	0.186026	4.77563e-05	turquoise
DIABLO	0.462049	2.44481e-26	0.278858	7.04912e-10	turquoise
LIG1	0.568596	8.95162e-42	0.215407	2.32413e-06	turquoise
PREPL	0.603846	3.12203e-48	0.2659	4.42518e-09	turquoise
PDCL	0.588907	2.12807e-45	0.270395	2.36562e-09	turquoise
DDX52	0.701261	4.40121e-71	0.259424	1.06907e-08	turquoise
SNAPC5	0.5	3.18693e-31	0.291075	1.14003e-10	turquoise
MRPL48	0.306091	1.07442e-11	0.262869	6.70635e-09	turquoise
MAD2L2	0.347348	7.87761e-15	0.223191	9.68058e-07	turquoise
UNC119	0.56778	1.23673e-41	0.230304	4.22831e-07	turquoise
TUBB	0.539164	5.98444e-37	0.248757	4.34139e-08	turquoise
PPIH	0.346136	9.8926e-15	0.253215	2.43576e-08	turquoise
LRP6	0.556163	1.11909e-39	0.172629	0.000163997	turquoise
SNRPA1	0.489965	7.16094e-30	0.267631	3.48136e-09	turquoise
UBAC1	0.441214	6.62453e-24	0.254195	2.14199e-08	turquoise
TMEM203	0.476217	4.32128e-28	0.309915	5.75954e-12	turquoise
PEX5	0.534504	3.14907e-36	0.25795	1.30232e-08	turquoise
ZNF77	0.501004	2.32113e-31	0.197189	1.5952e-05	turquoise
HSPA14	0.484245	4.0335e-29	0.253282	2.41425e-08	turquoise
GDF9	0.534955	2.68417e-36	0.122129	0.00790173	turquoise
PPM1B	0.677865	8.71699e-65	0.308537	7.21801e-12	turquoise
HLTF	0.520149	4.47087e-34	0.188253	3.8565e-05	turquoise
PCBP2	0.605493	1.48854e-48	0.321689	7.9759e-13	turquoise
LRP3	0.45651	1.12595e-25	0.177987	0.000101203	turquoise
KIF3C	0.483664	4.79851e-29	0.122347	0.00779046	turquoise
SAE1	0.541191	2.88285e-37	0.262071	7.47645e-09	turquoise
SLBP	0.436814	2.06014e-23	0.206933	5.81619e-06	turquoise
PAPOLG	0.370418	8.49446e-17	0.222295	1.07257e-06	turquoise
DCAKD	0.567651	1.30125e-41	0.212042	3.36044e-06	turquoise
CASC3	0.591679	6.50665e-46	0.223948	8.876e-07	turquoise
SIRT5	0.547951	2.43378e-38	0.239184	1.44724e-07	turquoise
MAK16	0.358643	8.97911e-16	0.194158	2.16172e-05	turquoise
FBXO11	0.611653	8.97866e-50	0.26963	2.6337e-09	turquoise
CDC5L	0.650539	3.90692e-58	0.254889	1.95486e-08	turquoise
IMMT	0.647305	2.15824e-57	0.303819	1.5496e-11	turquoise
EIF2AK2	0.549203	1.53049e-38	0.222211	1.0828e-06	turquoise
PTRH2	0.538577	7.38778e-37	0.266102	4.30347e-09	turquoise
JMJD4	0.462838	1.9622e-26	0.257453	1.39159e-08	turquoise
C20orf27	0.377703	1.87987e-17	0.20744	5.51111e-06	turquoise
REPIN1	0.396904	2.93167e-19	0.144685	0.00162358	turquoise
SLC25A19	0.333144	1.0705e-13	0.234887	2.44432e-07	turquoise
SOX12	0.457753	8.01197e-26	0.126678	0.00585176	turquoise
ZCCHC7	0.40188	9.53236e-20	0.203889	8.0128e-06	turquoise
SLC37A4	0.487148	1.68454e-29	0.235078	2.3887e-07	turquoise
RNF43	0.473255	1.02051e-27	0.175213	0.000130171	turquoise
DTNB	0.519283	5.98327e-34	0.199079	1.31667e-05	turquoise
TMEM209	0.614751	2.13572e-50	0.227642	5.7836e-07	turquoise
POLD3	0.527633	3.4762e-35	0.222033	1.10509e-06	turquoise
RPAP3	0.602539	5.60079e-48	0.249709	3.84076e-08	turquoise
RHOT1	0.618546	3.59805e-51	0.254439	2.07425e-08	turquoise
EDC3	0.697512	4.9396e-70	0.267358	3.61629e-09	turquoise
RCC2	0.567602	1.32664e-41	0.221277	1.20435e-06	turquoise
UCK1	0.562795	8.73617e-41	0.248538	4.46505e-08	turquoise
KDM1A	0.622089	6.67568e-52	0.233384	2.92932e-07	turquoise
ACLY	0.619772	2.01398e-51	0.226208	6.83558e-07	turquoise
USP5	0.515709	1.97486e-33	0.235322	2.31913e-07	turquoise
POP5	0.399301	1.71037e-19	0.247624	5.01915e-08	turquoise
PRKRA	0.476181	4.36783e-28	0.253229	2.43118e-08	turquoise
MBTD1	0.714527	6.2005e-75	0.189722	3.34478e-05	turquoise
DVL2	0.619477	2.31631e-51	0.160157	0.000477906	turquoise
CABLES2	0.609592	2.31274e-49	0.187197	4.26936e-05	turquoise
CENPJ	0.565561	2.96417e-41	0.16695	0.000269418	turquoise
IQCC	0.561746	1.31278e-40	0.190981	2.95798e-05	turquoise
TEAD2	0.345982	1.01836e-14	0.183198	6.24206e-05	turquoise
SRBD1	0.573178	1.43291e-42	0.274382	1.3441e-09	turquoise
CD3EAP	0.310507	5.22515e-12	0.196659	1.68285e-05	turquoise
LARP6	0.362853	3.90768e-16	0.131689	0.004158	turquoise
ZNF530	0.481714	8.57732e-29	0.176045	0.000120746	turquoise
YAF2	0.293676	7.64611e-11	0.218122	1.71859e-06	turquoise
NRM	0.371385	6.96803e-17	0.169457	0.000216818	turquoise
ETAA1	0.566958	1.71093e-41	0.229344	4.73615e-07	turquoise
GRPEL2	0.407021	2.927e-20	0.207264	5.61516e-06	turquoise
DPM2	0.408666	1.99701e-20	0.265732	4.52887e-09	turquoise
SNRNP200	0.71421	7.71012e-75	0.223196	9.67544e-07	turquoise
TPMT	0.298874	3.40068e-11	0.229274	4.77519e-07	turquoise
ZBTB34	0.541598	2.48862e-37	0.196954	1.63346e-05	turquoise
ODF2	0.630823	9.55364e-54	0.221556	1.16677e-06	turquoise
RNF144A	0.46911	3.35023e-27	0.140807	0.0021674	turquoise
ATF1	0.498811	4.63324e-31	0.250018	3.69062e-08	turquoise
CPT1A	0.338507	4.05992e-14	0.132614	0.0038989	turquoise
TEAD4	0.263568	6.09613e-09	0.14869	0.00119603	turquoise
CASP8AP2	0.66472	1.68939e-61	0.173522	0.000151476	turquoise
PMS1	0.638711	1.83249e-55	0.232422	3.28698e-07	turquoise
SAAL1	0.590847	9.29796e-46	0.191996	2.67764e-05	turquoise
SNF8	0.610464	1.5512e-49	0.288686	1.63924e-10	turquoise
PSME3	0.611848	8.20462e-50	0.244767	7.21452e-08	turquoise
CS	0.643425	1.6314e-56	0.27377	1.46695e-09	turquoise
METTL5	0.419286	1.60888e-21	0.243775	8.17536e-08	turquoise
ELOVL5	0.369174	1.09482e-16	0.190225	3.18472e-05	turquoise
CAMKK1	0.330276	1.78405e-13	0.117866	0.0103814	turquoise
NUP43	0.664551	1.85752e-61	0.251757	2.94594e-08	turquoise
C12orf65	0.647297	2.1673e-57	0.245911	6.24274e-08	turquoise
MAGOH	0.474047	8.11619e-28	0.238986	1.48281e-07	turquoise
TXNL4A	0.484984	3.23201e-29	0.248747	4.34694e-08	turquoise
TRIM25	0.551806	5.7961e-39	0.226358	6.71741e-07	turquoise
RNPS1	0.58297	2.59198e-44	0.269957	2.51583e-09	turquoise
GABPB1	0.618833	3.14215e-51	0.27318	1.59556e-09	turquoise
CEP70	0.409949	1.4803e-20	0.15337	0.000828769	turquoise
CRY1	0.550685	8.81246e-39	0.208553	4.89468e-06	turquoise
IMPACT	0.446648	1.59492e-24	0.161246	0.000436616	turquoise
MDC1	0.664477	1.9361e-61	0.198422	1.40778e-05	turquoise
SLC25A13	0.441389	6.33053e-24	0.140084	0.00228539	turquoise
MKS1	0.678071	7.71542e-65	0.227326	6.00115e-07	turquoise
ZNF507	0.57808	1.95526e-43	0.179708	8.64014e-05	turquoise
SNHG7	0.286997	2.11472e-10	0.145151	0.0015675	turquoise
PRMT6	0.512412	5.8671e-33	0.169708	0.00021212	turquoise
INTS2	0.751064	8.82551e-87	0.19699	1.62749e-05	turquoise
RPL6	0.307835	8.09387e-12	0.159298	0.000512994	turquoise
MCRS1	0.556053	1.16704e-39	0.279616	6.3118e-10	turquoise
BEND3	0.574424	8.66477e-43	0.166151	0.000288527	turquoise
DYNC2LI1	0.525673	6.8272e-35	0.230163	4.29987e-07	turquoise
ISY1	0.484232	4.04878e-29	0.248693	4.37732e-08	turquoise
ZFP64	0.605812	1.28912e-48	0.165842	0.000296268	turquoise
RPA2	0.306243	1.04833e-11	0.24698	5.44911e-08	turquoise
DNAJC14	0.707203	8.81615e-73	0.241831	1.04257e-07	turquoise
ABCB9	0.468596	3.8776e-27	0.188421	3.79446e-05	turquoise
DDX55	0.647021	2.50452e-57	0.205532	6.74422e-06	turquoise
PATZ1	0.59277	4.0676e-46	0.161927	0.000412493	turquoise
CHST14	0.458781	6.04e-26	0.164951	0.000319643	turquoise
PELI3	0.458756	6.08131e-26	0.167826	0.000249813	turquoise
NUP188	0.555211	1.60627e-39	0.208614	4.86254e-06	turquoise
ANP32A	0.6815	1.00148e-65	0.228839	5.02598e-07	turquoise
RIF1	0.712576	2.35845e-74	0.216232	2.1212e-06	turquoise
MYL6B	0.487902	1.34084e-29	0.185068	5.23133e-05	turquoise
PSME4	0.620946	1.1521e-51	0.236692	1.96369e-07	turquoise
PES1	0.41635	3.25743e-21	0.18526	5.13702e-05	turquoise
KCTD3	0.604556	2.27007e-48	0.158376	0.000553375	turquoise
LRRC59	0.397587	2.51591e-19	0.22674	6.42556e-07	turquoise
CNNM3	0.667307	3.92785e-62	0.216584	2.04009e-06	turquoise
ZNF200	0.479213	1.7967e-28	0.221085	1.23084e-06	turquoise
MIF4GD	0.391781	9.13927e-19	0.19738	1.56459e-05	turquoise
RSL1D1	0.456172	1.23474e-25	0.201179	1.06155e-05	turquoise
KRR1	0.608919	3.14536e-49	0.209129	4.60207e-06	turquoise
AQP11	0.31873	1.32166e-12	0.106447	0.0207185	turquoise
HTRA2	0.539414	5.47143e-37	0.262758	6.80857e-09	turquoise
DHX9	0.841192	1.39203e-127	0.246797	5.57793e-08	turquoise
TBC1D15	0.451562	4.3029e-25	0.234322	2.61686e-07	turquoise
C12orf43	0.627855	4.10566e-53	0.273557	1.51209e-09	turquoise
LIN54	0.557203	7.53037e-40	0.205716	6.61442e-06	turquoise
ATPAF1	0.53416	3.55568e-36	0.232189	3.37984e-07	turquoise
HEATR1	0.623595	3.24098e-52	0.17331	0.000154366	turquoise
ZNF518B	0.461272	3.03391e-26	0.149398	0.00113217	turquoise
SLC25A39	0.372563	5.46965e-17	0.223762	9.06784e-07	turquoise
TBP	0.609074	2.93079e-49	0.239326	1.42204e-07	turquoise
PIGO	0.418102	2.13995e-21	0.144437	0.00165429	turquoise
PFDN6	0.308311	7.48993e-12	0.183492	6.07183e-05	turquoise
MOGS	0.47091	2.00338e-27	0.221853	1.12791e-06	turquoise
RBM28	0.651517	2.32083e-58	0.199828	1.21952e-05	turquoise
MVK	0.274557	1.31099e-09	0.192802	2.47301e-05	turquoise
MLST8	0.369995	9.26039e-17	0.221492	1.17519e-06	turquoise
EIF2B3	0.334777	7.9841e-14	0.241402	1.09984e-07	turquoise
DAG1	0.403815	6.12673e-20	0.175767	0.000123818	turquoise
AHCTF1	0.631454	6.99312e-54	0.199971	1.20182e-05	turquoise
LARP1B	0.503133	1.18056e-31	0.187686	4.07306e-05	turquoise
CDK2AP1	0.51151	7.88648e-33	0.193566	2.29273e-05	turquoise
PTMS	0.345825	1.04867e-14	0.169092	0.000223819	turquoise
RAVER1	0.478205	2.41613e-28	0.145676	0.00150642	turquoise
SART3	0.77264	8.52329e-95	0.232299	3.33581e-07	turquoise
SNRPB2	0.487893	1.34451e-29	0.226019	6.98728e-07	turquoise
VPS33A	0.481323	9.63176e-29	0.217759	1.78976e-06	turquoise
ZNRD1	0.236978	1.89642e-07	0.205297	6.91302e-06	turquoise
SIN3A	0.706705	1.22827e-72	0.198749	1.36169e-05	turquoise
PAIP1	0.436973	1.97793e-23	0.151139	0.000988364	turquoise
TEX261	0.536821	1.38362e-36	0.220501	1.31498e-06	turquoise
GTPBP10	0.454226	2.09627e-25	0.172591	0.00016455	turquoise
AFG3L2	0.55173	5.96398e-39	0.191976	2.68278e-05	turquoise
ACTR1B	0.376379	2.4801e-17	0.201589	1.01756e-05	turquoise
MAPKAP1	0.487118	1.69983e-29	0.228332	5.33452e-07	turquoise
IRF2BP1	0.440487	8.00052e-24	0.190941	2.96967e-05	turquoise
COX10	0.451322	4.58986e-25	0.174711	0.000136175	turquoise
PSMG4	0.405792	3.88853e-20	0.206801	5.89789e-06	turquoise
R3HDM1	0.677647	9.91374e-65	0.200338	1.15746e-05	turquoise
STAG1	0.548777	1.79242e-38	0.162036	0.00040873	turquoise
SOCS5	0.396313	3.34649e-19	0.218312	1.68242e-06	turquoise
ANKRD27	0.394282	5.25941e-19	0.152536	0.000885364	turquoise
TTLL4	0.395518	3.99548e-19	0.100275	0.0293874	turquoise
KDM3A	0.604109	2.77455e-48	0.151478	0.000962408	turquoise
FBXO21	0.70439	5.68316e-72	0.189164	3.53092e-05	turquoise
TSEN54	0.505298	5.90921e-32	0.17175	0.000177279	turquoise
ACACA	0.612409	6.33348e-50	0.173973	0.000145492	turquoise
SLC19A1	0.387211	2.47864e-18	0.132633	0.0038936	turquoise
NKIRAS2	0.653076	1.00802e-58	0.218969	1.56284e-06	turquoise
SLC25A11	0.400762	1.22898e-19	0.203573	8.28189e-06	turquoise
SLC39A10	0.432925	5.53835e-23	0.134093	0.00351472	turquoise
ZNF599	0.472882	1.13644e-27	0.142032	0.0019798	turquoise
PTPDC1	0.553083	3.58757e-39	0.175403	0.000127953	turquoise
STK38L	0.314429	2.72703e-12	0.119103	0.009599	turquoise
NOLC1	0.504473	7.69641e-32	0.204073	7.85987e-06	turquoise
HNRNPR	0.767393	9.11067e-93	0.226072	6.94415e-07	turquoise
WDR3	0.476107	4.46303e-28	0.132617	0.00389815	turquoise
MYO19	0.576666	3.48588e-43	0.156367	0.000651676	turquoise
IRAK4	0.28813	1.783e-10	0.145768	0.00149598	turquoise
EIF2S2	0.430258	1.08329e-22	0.18674	4.46053e-05	turquoise
PSMB2	0.388555	1.85124e-18	0.226932	6.28309e-07	turquoise
ZNF181	0.44102	6.96669e-24	0.146494	0.0014156	turquoise
PCBP1	0.550129	1.08433e-38	0.232395	3.29777e-07	turquoise
CCDC43	0.638717	1.82614e-55	0.195598	1.87209e-05	turquoise
LARP4	0.586633	5.57799e-45	0.209743	4.30857e-06	turquoise
ALG6	0.427599	2.1019e-22	0.139176	0.00244212	turquoise
ALDH18A1	0.467013	6.07491e-27	0.204466	7.54307e-06	turquoise
RPF1	0.39446	5.05582e-19	0.202602	9.16194e-06	turquoise
INPP4A	0.294285	6.95966e-11	0.124443	0.00679024	turquoise
NT5DC2	0.3205	9.77719e-13	0.139049	0.0024649	turquoise
USP28	0.498138	5.72252e-31	0.136486	0.00296554	turquoise
SMARCE1	0.598822	2.91021e-47	0.184149	5.70699e-05	turquoise
MLX	0.402497	8.28202e-20	0.194694	2.04927e-05	turquoise
DCAF17	0.66675	5.38539e-62	0.179364	8.91834e-05	turquoise
EIF2AK1	0.583104	2.4511e-44	0.212858	3.07452e-06	turquoise
SLC25A3	0.433742	4.50394e-23	0.255364	1.83607e-08	turquoise
TUBGCP5	0.54597	5.05156e-38	0.186464	4.57973e-05	turquoise
BCDIN3D	0.50183	1.78669e-31	0.185181	5.17537e-05	turquoise
ZNF2	0.568098	1.09047e-41	0.173908	0.00014634	turquoise
PPHLN1	0.511807	7.15533e-33	0.218442	1.65817e-06	turquoise
SLC39A3	0.412158	8.81173e-21	0.202271	9.48198e-06	turquoise
CDC123	0.381591	8.27609e-18	0.189864	3.299e-05	turquoise
UTP23	0.503634	1.00626e-31	0.181993	6.9884e-05	turquoise
STAMBP	0.552018	5.35302e-39	0.197078	1.61312e-05	turquoise
UNK	0.567912	1.17362e-41	0.16658	0.000278123	turquoise
ABCF1	0.569076	7.39718e-42	0.185925	4.82168e-05	turquoise
DCTN2	0.394248	5.29916e-19	0.212811	3.09038e-06	turquoise
NUP133	0.713554	1.20872e-74	0.185745	4.90503e-05	turquoise
ZFR	0.649813	5.74394e-58	0.17231	0.000168704	turquoise
MRPL16	0.423871	5.273e-22	0.210739	3.86997e-06	turquoise
EHMT2	0.616181	1.09475e-50	0.153741	0.000804634	turquoise
NDUFC2	0.149127	0.0011562	0.130551	0.00449795	turquoise
ARID2	0.58735	4.11903e-45	0.156204	0.000660317	turquoise
NAA15	0.517038	1.26888e-33	0.158694	0.000539115	turquoise
GOSR1	0.71777	6.56708e-76	0.197824	1.49582e-05	turquoise
RMND1	0.494224	1.93573e-30	0.187975	3.96121e-05	turquoise
IDH3B	0.392916	7.11598e-19	0.132791	0.00385095	turquoise
MAP4K3	0.553234	3.39024e-39	0.168933	0.000226946	turquoise
PAWR	0.470047	2.56407e-27	0.151663	0.000948552	turquoise
USP30	0.66674	5.41449e-62	0.179727	8.62531e-05	turquoise
ADNP2	0.574048	1.00906e-42	0.164127	0.000342808	turquoise
NIPA2	0.413787	5.99491e-21	0.184988	5.27117e-05	turquoise
C6orf136	0.399611	1.59474e-19	0.160494	0.000464735	turquoise
DCAF7	0.695957	1.33102e-69	0.173586	0.000150607	turquoise
ZNF652	0.581585	4.61073e-44	0.175606	0.00012563	turquoise
ZNF830	0.680066	2.35965e-65	0.186302	4.65135e-05	turquoise
SRRT	0.629716	1.64859e-53	0.163021	0.00037633	turquoise
FAF1	0.51325	4.45295e-33	0.172852	0.00016078	turquoise
RNF114	0.380572	1.02721e-17	0.175422	0.000127742	turquoise
NGLY1	0.497775	6.41045e-31	0.186661	4.49419e-05	turquoise
FBXL20	0.464404	1.26624e-26	0.141001	0.00213665	turquoise
MAPRE1	0.448972	8.60469e-25	0.142857	0.00186204	turquoise
EIF4B	0.506061	4.62449e-32	0.181094	7.59945e-05	turquoise
SF3B3	0.572284	2.05328e-42	0.157708	0.000584388	turquoise
ABCE1	0.480511	1.22483e-28	0.161237	0.000436911	turquoise
TSEN2	0.487257	1.63004e-29	0.136831	0.00289323	turquoise
GRWD1	0.392453	7.88271e-19	0.180347	8.1447e-05	turquoise
MKRN2	0.448478	9.81411e-25	0.1893	3.48486e-05	turquoise
TIMM17A	0.416159	3.40955e-21	0.200523	1.13567e-05	turquoise
SGTA	0.555005	1.73697e-39	0.160722	0.000456036	turquoise
TBK1	0.476543	3.93003e-28	0.171011	0.000189225	turquoise
CAMKK2	0.472699	1.19793e-27	0.192336	2.58922e-05	turquoise
HNRNPM	0.718071	5.3216e-76	0.194243	2.14345e-05	turquoise
SNAP47	0.617108	7.0868e-51	0.17146	0.000181879	turquoise
CWC22	0.603428	3.76498e-48	0.170402	0.000199609	turquoise
NRF1	0.78403	2.15074e-99	0.191043	2.94003e-05	turquoise
RNF220	0.564914	3.82111e-41	0.172046	0.000172699	turquoise
PSMD6	0.444488	2.81765e-24	0.174669	0.000136696	turquoise
MEF2D	0.295965	5.36261e-11	-0.0449314	0.330025	yellow
HOXB9	0.474595	6.92515e-28	0.125403	0.00637204	yellow
ZIC1	0.406618	3.21326e-20	0.12474	0.00665827	yellow
TDRD5	0.390107	1.31947e-18	0.169559	0.000214898	yellow
TMEM179	0.326	3.78266e-13	0.150086	0.00107321	yellow
HOXC11	0.373933	4.12275e-17	0.158975	0.000526802	yellow
HS6ST3	0.383017	6.10766e-18	0.121012	0.00849431	yellow
RHBDL3	0.352998	2.68703e-15	0.0839096	0.0685516	yellow
AIF1L	0.508183	2.33136e-32	0.297303	4.35202e-11	yellow
L3MBTL4	0.510372	1.14417e-32	0.224204	8.6185e-07	yellow
MYEF2	0.641381	4.67932e-56	0.233684	2.82553e-07	yellow
NAT8L	0.390932	1.10133e-18	0.124544	0.00674528	yellow
ART5	0.370237	8.81336e-17	0.116951	0.010996	yellow
SH3GL2	0.328929	2.26363e-13	0.122155	0.00788871	yellow
REEP1	0.387847	2.15919e-18	0.142616	0.0018958	yellow
MESP1	0.370889	7.71448e-17	0.155212	0.000715261	yellow
CIB2	0.443157	3.99344e-24	0.147481	0.00131262	yellow
KRTCAP3	0.434214	3.99573e-23	0.23122	3.79311e-07	yellow
BVES	0.411197	1.10478e-20	0.130946	0.00437736	yellow
ABHD1	0.397047	2.83923e-19	0.133231	0.00373429	yellow
CHCHD6	0.484774	3.44241e-29	0.285571	2.61875e-10	yellow
COMMD2	0.541388	2.6849e-37	0.303872	1.53635e-11	yellow
CENPQ	0.458459	6.59908e-26	0.270227	2.42203e-09	yellow
PIPOX	0.419497	1.52906e-21	0.10407	0.0237508	yellow
SRCIN1	0.463339	1.70616e-26	0.151507	0.000960237	yellow
LOH12CR2	0.505467	5.59784e-32	0.198446	1.40423e-05	yellow
PXMP2	0.547691	2.67958e-38	0.286239	2.36951e-10	yellow
C6orf52	0.35682	1.2824e-15	0.15252	0.000886509	yellow
RPS7	0.388298	1.95793e-18	0.247392	5.17022e-08	yellow
MRPS26	0.565896	2.59956e-41	0.274334	1.35343e-09	yellow
TMEM98	0.518499	7.78474e-34	0.197788	1.50137e-05	yellow
MRPL11	0.387276	2.44408e-18	0.251884	2.8978e-08	yellow
GPRIN1	0.251855	2.90862e-08	0.142293	0.00194184	yellow
VPS37D	0.583782	1.84665e-44	0.148419	0.00122131	yellow
RBM38	0.463737	1.52649e-26	0.169656	0.000213093	yellow
PSMB3	0.48754	1.49599e-29	0.283905	3.35655e-10	yellow
COX7A2L	0.438005	1.51767e-23	0.274154	1.38874e-09	yellow
VPS72	0.8539	2.12446e-135	0.266308	4.18231e-09	yellow
GYG1	0.415889	3.63632e-21	0.219131	1.53463e-06	yellow
PSMB4	0.752398	2.9814e-87	0.306472	1.01004e-11	yellow
DGUOK	0.555799	1.28516e-39	0.325169	4.37213e-13	yellow
MLF1	0.403312	6.87458e-20	0.187635	4.09302e-05	yellow
YWHAQ	0.498609	4.93624e-31	0.261032	8.60675e-09	yellow
FLAD1	0.713728	1.07276e-74	0.297978	3.91521e-11	yellow
CDK20	0.464784	1.1383e-26	0.139425	0.00239816	yellow
SCNM1	0.7789	2.73754e-97	0.277627	8.42815e-10	yellow
RPL24	0.393947	5.66519e-19	0.230028	4.36898e-07	yellow
ABHD10	0.492434	3.36233e-30	0.255271	1.85881e-08	yellow
PIGM	0.707392	7.77485e-73	0.214826	2.47777e-06	yellow
NME2	0.34783	7.19298e-15	0.20903	4.65102e-06	yellow
TSTD1	0.554586	2.03488e-39	0.174806	0.000135015	yellow
C1orf115	0.371132	7.33869e-17	0.12691	0.0057614	yellow
LYSMD1	0.847429	2.49159e-131	0.225646	7.29608e-07	yellow
FN3K	0.415806	3.7087e-21	0.140244	0.00225889	yellow
TXNL1	0.511432	8.09149e-33	0.237884	1.69759e-07	yellow
SNAPIN	0.714892	4.82487e-75	0.225193	7.68916e-07	yellow
C2orf76	0.436225	2.39469e-23	0.224737	8.10495e-07	yellow
PFDN2	0.456221	1.21837e-25	0.181702	7.18085e-05	yellow
MRPL33	0.48424	4.03935e-29	0.253547	2.33209e-08	yellow
GTF2A2	0.489424	8.4441e-30	0.240056	1.29959e-07	yellow
LNP1	0.381479	8.47526e-18	0.142078	0.0019731	yellow
HMGN4	0.465171	1.02105e-26	0.232924	3.09545e-07	yellow
BLOC1S1	0.501883	1.75676e-31	0.250163	3.6221e-08	yellow
HCN3	0.523183	1.59969e-34	0.14705	0.00135667	yellow
NDUFB4	0.477191	3.25202e-28	0.222003	1.10885e-06	yellow
OVOL2	0.498047	5.88687e-31	0.174096	0.000143896	yellow
MRPL24	0.632267	4.67209e-54	0.198954	1.33353e-05	yellow
PIP5K1A	0.762804	4.90723e-91	0.209239	4.54802e-06	yellow
HDGF	0.651734	2.0677e-58	0.230611	4.0777e-07	yellow
ISG20L2	0.681874	8.00329e-66	0.237712	1.73381e-07	yellow
ING4	0.521562	2.77391e-34	0.204338	7.64507e-06	yellow
FAM189B	0.541551	2.53153e-37	0.19203	2.6685e-05	yellow
SF3B4	0.648754	1.00603e-57	0.224879	7.9726e-07	yellow
SLC19A2	0.49336	2.52736e-30	0.17326	0.00015505	yellow
NENF	0.483994	4.34746e-29	0.166161	0.000288299	yellow
POLR3C	0.736342	9.05135e-82	0.236742	1.95176e-07	yellow
PRPF3	0.567227	1.53859e-41	0.104104	0.0237057	yellow
NFU1	0.394053	5.53401e-19	0.192472	2.55473e-05	yellow
GTPBP8	0.396987	2.87764e-19	0.211907	3.40989e-06	yellow
USP21	0.685574	8.53409e-67	0.192811	2.47076e-05	yellow
PEX19	0.801359	5.93816e-107	0.190327	3.15344e-05	yellow
MSTO1	0.437036	1.94611e-23	0.174592	0.000137644	yellow
SS18L2	0.339988	3.09611e-14	0.234882	2.446e-07	yellow
FAM8A1	0.498122	5.75148e-31	0.193861	2.22666e-05	yellow
SETMAR	0.448728	9.18243e-25	0.14592	0.00147873	yellow
NDUFA13	0.347053	8.32773e-15	0.179732	8.62129e-05	yellow
TBCC	0.49264	3.15575e-30	0.192147	2.63808e-05	yellow
TBCB	0.391215	1.03518e-18	0.14328	0.00180423	yellow
SARNP	0.454311	2.0486e-25	0.176388	0.000117051	yellow
TMEM9	0.539624	5.07339e-37	0.180519	8.01565e-05	yellow
UBAP2L	0.61209	7.33815e-50	0.202601	9.16265e-06	yellow
GATAD2B	0.581651	4.48615e-44	0.191946	2.69062e-05	yellow
CDYL	0.354579	1.98101e-15	0.16198	0.000410654	yellow
SDHC	0.497569	6.83883e-31	0.148541	0.00120987	yellow
DEDD	0.592074	5.4903e-46	0.186957	4.36843e-05	yellow
SETDB1	0.714439	6.58706e-75	0.150155	0.00106746	yellow
PPP1R15B	0.35631	1.41606e-15	0.16367	0.000356315	yellow
NDUFS2	0.522999	1.70304e-34	0.152558	0.000883889	yellow
SCAMP3	0.629063	2.27216e-53	0.184459	5.54255e-05	yellow

## Sheet: Table S5
Table S5: Biological functional enrichment of each module
Module	Rank	DataSetID	DataSetName	pValue	Bonferroni	FDR	nCommonGenes	fracOfEffectiveClassSize	expectedFracOfEffectiveClassSize	enrichmentRatio	classSize	effectiveClassSize	fracOfEffectiveSetSize	effectiveSetSize	shortDataSetName	overlapGenes
blue	1	GO:0002376	immune system process	1.43e-10	1.96e-05	8.91e-07	77	0.324895	0.174016	1.86704	237	237	0.348416	221	immune system process	(More than 50 overlapping genes)
blue	2	GO:0050896	response to stimulus	3.3e-10	4.52e-05	1.96e-06	164	0.691983	0.511024	1.35411	237	237	0.252696	649	response to stimulus	(More than 50 overlapping genes)
blue	3	GO:0005886	plasma membrane	9.84e-10	0.00013449	5.6e-06	106	0.447257	0.28189	1.58664	237	237	0.296089	358	plasma membrane	(More than 50 overlapping genes)
blue	4	GO:0006955	immune response	1.25e-09	0.00017027	6.81e-06	55	0.232068	0.111024	2.09025	237	237	0.390071	141	immune response	(More than 50 overlapping genes)
blue	5	GO:0071944	cell periphery	1.55e-09	0.00021121	8.12e-06	107	0.451477	0.287402	1.57089	237	237	0.293151	365	cell periphery	(More than 50 overlapping genes)
blue	6	GO:0007165	signal transduction	5.8e-09	0.00079272	2.56e-05	120	0.506329	0.34252	1.47825	237	237	0.275862	435	signal transduction	(More than 50 overlapping genes)
blue	7	GO:0038023	signaling receptor activity	2.38e-08	0.00324926	9.03e-05	31	0.130802	0.0503937	2.5956	237	237	0.484375	64	signaling receptor activity	94 (ACVRL1)|150 (ADRA2A)|290 (ANPEP)|920 (CD4)|948 (CD36)|974 (CD79B)|1441 (CSF3R)|1910 (EDNRB)|2022 (ENG)|2099 (ESR1)|2185 (PTK2B)|2264 (FGFR4)|3383 (ICAM1)|3566 (IL4R)|3687 (ITGAX)|3953 (LEPR)|4855 (NOTCH4)|5023 (P2RX1)|5791 (PTPRE)|7010 (TEK)|7075 (TIE1)|7433 (VIPR1)|8013 (NR4A3)|8578 (SCARF1)|8698 (S1PR4)|9002 (F2RL3)|9052 (GPRC5A)|9934 (P2RY14)|10392 (NOD1)|10507 (SEMA4D)|375033 (PEAR1)
blue	8	GO:0060089	molecular transducer activity	2.38e-08	0.00324926	9.03e-05	31	0.130802	0.0503937	2.5956	237	237	0.484375	64	molecular transducer activity	94 (ACVRL1)|150 (ADRA2A)|290 (ANPEP)|920 (CD4)|948 (CD36)|974 (CD79B)|1441 (CSF3R)|1910 (EDNRB)|2022 (ENG)|2099 (ESR1)|2185 (PTK2B)|2264 (FGFR4)|3383 (ICAM1)|3566 (IL4R)|3687 (ITGAX)|3953 (LEPR)|4855 (NOTCH4)|5023 (P2RX1)|5791 (PTPRE)|7010 (TEK)|7075 (TIE1)|7433 (VIPR1)|8013 (NR4A3)|8578 (SCARF1)|8698 (S1PR4)|9002 (F2RL3)|9052 (GPRC5A)|9934 (P2RY14)|10392 (NOD1)|10507 (SEMA4D)|375033 (PEAR1)
blue	9	GO:0002275	myeloid cell activation involved in immune response	3.11e-08	0.00424651	0.00010919	24	0.101266	0.0338583	2.99087	237	237	0.55814	43	myeloid cell activation involved in immune response	221 (ALDH3B1)|272 (AMPD3)|290 (ANPEP)|948 (CD36)|968 (CD68)|2268 (FGR)|2896 (GRN)|3566 (IL4R)|3687 (ITGAX)|4057 (LTF)|5023 (P2RX1)|5265 (SERPINA1)|5294 (PIK3CG)|5873 (RAB27A)|5880 (RAC2)|6590 (SLPI)|8013 (NR4A3)|8836 (GGH)|9961 (MVP)|27040 (LAT)|51411 (BIN2)|79930 (DOK3)|84106 (PRAM1)|374403 (TBC1D10C)
blue	10	GO:0043299	leukocyte degranulation	3.11e-08	0.00424651	0.00010919	24	0.101266	0.0338583	2.99087	237	237	0.55814	43	leukocyte degranulation	221 (ALDH3B1)|272 (AMPD3)|290 (ANPEP)|948 (CD36)|968 (CD68)|2268 (FGR)|2896 (GRN)|3566 (IL4R)|3687 (ITGAX)|4057 (LTF)|5023 (P2RX1)|5265 (SERPINA1)|5294 (PIK3CG)|5873 (RAB27A)|5880 (RAC2)|6590 (SLPI)|8013 (NR4A3)|8836 (GGH)|9961 (MVP)|27040 (LAT)|51411 (BIN2)|79930 (DOK3)|84106 (PRAM1)|374403 (TBC1D10C)
brown	1	GO:0019226	transmission of nerve impulse	3.32e-05	1	0.0310599	6	0.0437956	0.00629921	6.95255	137	137	0.75	8	transmission of nerve impulse	2257 (FGF12)|6335 (SCN9A)|6647 (SOD1)|26047 (CNTNAP2)|27094 (KCNMB3)|58524 (DMRT3)
brown	2	GO:0030182	neuron differentiation	0.00061054	1	0.277213	23	0.167883	0.0850394	1.97418	137	137	0.212963	108	neuron differentiation	1857 (DVL3)|1894 (ECT2)|2119 (ETV5)|4131 (MAP1B)|4976 (OPA1)|5062 (PAK2)|5290 (PIK3CA)|6608 (SMO)|6647 (SOD1)|8153 (RND2)|8324 (FZD7)|9048 (ARTN)|9175 (MAP3K13)|10439 (OLFM1)|26047 (CNTNAP2)|29967 (LRP12)|54149 (C21orf91)|55201 (MAP1S)|55283 (MCOLN3)|58524 (DMRT3)|80031 (SEMA6D)|152559 (PAQR3)|170506 (DHX36)
brown	3	GO:0000902	cell morphogenesis	0.0006761	1	0.301991	22	0.160584	0.080315	1.99943	137	137	0.215686	102	cell morphogenesis	1690 (COCH)|1857 (DVL3)|1894 (ECT2)|4131 (MAP1B)|4976 (OPA1)|5062 (PAK2)|5290 (PIK3CA)|6608 (SMO)|6647 (SOD1)|8153 (RND2)|8324 (FZD7)|9048 (ARTN)|9175 (MAP3K13)|10439 (OLFM1)|10672 (GNA13)|23603 (CORO1C)|26033 (ATRNL1)|26047 (CNTNAP2)|55171 (TBCCD1)|55201 (MAP1S)|80031 (SEMA6D)|170506 (DHX36)
brown	4	GO:0048699	generation of neurons	0.0008243	1	0.331468	24	0.175182	0.092126	1.90155	137	137	0.205128	117	generation of neurons	1857 (DVL3)|1894 (ECT2)|2119 (ETV5)|4131 (MAP1B)|4976 (OPA1)|5062 (PAK2)|5290 (PIK3CA)|6608 (SMO)|6647 (SOD1)|6660 (SOX5)|8153 (RND2)|8324 (FZD7)|9048 (ARTN)|9175 (MAP3K13)|10439 (OLFM1)|26047 (CNTNAP2)|29967 (LRP12)|54149 (C21orf91)|55201 (MAP1S)|55283 (MCOLN3)|58524 (DMRT3)|80031 (SEMA6D)|152559 (PAQR3)|170506 (DHX36)
brown	5	GO:0048365	Rac GTPase binding	0.00119898	1	0.407072	5	0.0364963	0.00708661	5.15004	137	137	0.555556	9	Rac GTPase binding	1857 (DVL3)|1894 (ECT2)|5062 (PAK2)|6647 (SOD1)|23603 (CORO1C)
brown	6	GO:0061387	regulation of extent of cell growth	0.00119898	1	0.407072	5	0.0364963	0.00708661	5.15004	137	137	0.555556	9	regulation of extent of cell growth	4131 (MAP1B)|8153 (RND2)|9175 (MAP3K13)|10439 (OLFM1)|80031 (SEMA6D)
brown	7	GO:0022008	neurogenesis	0.00121216	1	0.407072	25	0.182482	0.1	1.82482	137	137	0.19685	127	neurogenesis	1857 (DVL3)|1894 (ECT2)|2119 (ETV5)|4131 (MAP1B)|4976 (OPA1)|5062 (PAK2)|5290 (PIK3CA)|6608 (SMO)|6647 (SOD1)|6660 (SOX5)|8153 (RND2)|8324 (FZD7)|9048 (ARTN)|9175 (MAP3K13)|10439 (OLFM1)|26047 (CNTNAP2)|29967 (LRP12)|54149 (C21orf91)|55201 (MAP1S)|55283 (MCOLN3)|58524 (DMRT3)|79094 (CHAC1)|80031 (SEMA6D)|152559 (PAQR3)|170506 (DHX36)
brown	8	GO:0050770	regulation of axonogenesis	0.00128057	1	0.421726	6	0.0437956	0.0102362	4.2785	137	137	0.461538	13	regulation of axonogenesis	4131 (MAP1B)|5062 (PAK2)|8153 (RND2)|9175 (MAP3K13)|10439 (OLFM1)|80031 (SEMA6D)
brown	9	GO:0120039	plasma membrane bounded cell projection morphogenesis	0.00129411	1	0.422599	15	0.109489	0.0480315	2.27953	137	137	0.245902	61	plasma membrane bounded cell projection morphogenesis	1857 (DVL3)|4131 (MAP1B)|4976 (OPA1)|5062 (PAK2)|5290 (PIK3CA)|6608 (SMO)|8153 (RND2)|9048 (ARTN)|9175 (MAP3K13)|10439 (OLFM1)|23603 (CORO1C)|26047 (CNTNAP2)|55201 (MAP1S)|80031 (SEMA6D)|170506 (DHX36)
brown	10	GO:0048667	cell morphogenesis involved in neuron differentiation	0.00129828	1	0.422599	13	0.0948905	0.0385827	2.45941	137	137	0.265306	49	cell morphogenesis involved in neuron differentiation	4131 (MAP1B)|4976 (OPA1)|5062 (PAK2)|5290 (PIK3CA)|6608 (SMO)|6647 (SOD1)|8153 (RND2)|9048 (ARTN)|9175 (MAP3K13)|10439 (OLFM1)|55201 (MAP1S)|80031 (SEMA6D)|170506 (DHX36)
green	1	GO:0009653	anatomical structure morphogenesis	5.32e-07	0.0727457	0.00125424	36	0.413793	0.191339	2.16262	87	87	0.148148	243	anatomical structure morphogenesis	104 (ADARB1)|118 (ADD1)|861 (RUNX1)|1301 (COL11A1)|1464 (CSPG4)|1793 (DOCK1)|1909 (EDNRA)|2004 (ELK3)|2028 (ENPEP)|2737 (GLI3)|3340 (NDST1)|4313 (MMP2)|5054 (SERPINE1)|5829 (PXN)|5914 (RARA)|6239 (RREB1)|6423 (SFRP2)|6678 (SPARC)|7058 (THBS2)|7421 (VDR)|9645 (MICAL2)|10630 (PDPN)|22891 (ZNF365)|23452 (ANGPTL2)|23654 (PLXNB2)|25802 (LMOD1)|27086 (FOXP1)|29123 (ANKRD11)|54434 (SSH1)|54751 (FBLIM1)|…
green	2	GO:0035239	tube morphogenesis	1.24e-06	0.169564	0.00252789	19	0.218391	0.0669291	3.26302	87	87	0.223529	85	tube morphogenesis	861 (RUNX1)|1464 (CSPG4)|1909 (EDNRA)|2004 (ELK3)|2028 (ENPEP)|2737 (GLI3)|4313 (MMP2)|5054 (SERPINE1)|5914 (RARA)|6423 (SFRP2)|6678 (SPARC)|7058 (THBS2)|7421 (VDR)|9645 (MICAL2)|10630 (PDPN)|23452 (ANGPTL2)|23654 (PLXNB2)|27086 (FOXP1)|170690 (ADAMTS16)
green	3	GO:0030198	extracellular matrix organization	1.99e-06	0.272298	0.0036797	9	0.103448	0.015748	6.56897	87	87	0.45	20	extracellular matrix organization	1301 (COL11A1)|1307 (COL16A1)|4313 (MMP2)|5054 (SERPINE1)|6423 (SFRP2)|6678 (SPARC)|10630 (PDPN)|83716 (CRISPLD2)|170690 (ADAMTS16)
[truncated: 48 more rows]
